# Supplementary material for: Two classes of DNA gyrase inhibitors elicit distinct evolutionary trajectories toward resistance in gram-negative pathogens
Source: NPJ Antimicrob Resist. 2024 Mar 2;2:5. doi: 10.1038/s44259-024-00021-y (PMC11702832; doi:10.1038/s44259-024-00021-y)
Supplement: Supplementary file 2 — Supplementary Tables 1 - 4 [file 44259_2024_21_MOESM2_ESM.xlsx]

## Sheet: S1A
Table S1A. Frequencies of variants and CNV numbers observed in sequencing data from evolved population samples of E. coli.
us_ and ds_ prefixes mark upstream and downstream positions of mutation.																																		A10	Acquired; max abundance ≥10%		/N2 etc	number of occurrences in different reactors (at A>2%) shown if more than one
For IS elements insertions and CNV events Ref and Alt columns show boundaries of genes.																																		A2_9	Acquired; 10%> max abundance >2%		/G2 etc	number of distinct events per gene/intergenic (at A>2%); shown if more than one
																																		P	preexisting
			Reactor 1					Reactor 2					Reactor 3					Reactor 4				Reactor 5					Reactor 6							N or G >1	Filters:
		Evolution time:	0 hrs	53 hrs	72 hrs	172 hrs	189 hrs	0 hrs	53 hrs	71 hrs	172 hrs	189 hrs	0 hrs	53 hrs	72 hrs	172 hrs	189 hrs	0 hrs	50 hrs	172 hrs	189 hrs	0 hrs	53 hrs	72 hrs	172 hrs	189 hrs	0 hrs	50 hrs	72 hrs	189 hrs				Not P or A<2	nonysnonymous
ID	Gene	Mutation	1A	1B	1C	1E	1F	2A	2B	2C	2E	2F	3A	3B	3C	3E	3F	4A	4C	4E	4F	5A	5B	5C	5E	5F	6A	6B	6C	6F	MAX	Max_ohrs	Annotation	Category	Effect	Locus Tag	Chrom	Pos	Ref	Alt
us_fig|679895.18.peg.17<>ds_fig|679895.18.peg.18	us_insB1<>ds_rpsT	IS1A	0	0.005	0.008	0.006	0.004	0	0.006	0.008	0.004	0.002	0	0.004	0.009	0.007	0.008	0	0.009	0.014	0.003	0	0.009	0.009	0.004	0	0	0	0.002	0.003	0.014	0	us_IS1 protein InsB<>ds_SSU ribosomal protein S20p		IS_insertion	us_BW25113_0021<>ds_BW25113_0023	CP009273.1	20565	20315	20815
fig|679895.18.peg.26	carA	Arg215Arg	0	0	0	0	0	0	0	0	0.042017	0	0	0	0	0	0	0	0	0	0	0	0	0	0	0	0	0	0	0	0.042017	0	Carbamoyl-phosphate synthase small chain (EC 6.3.5.5)		synonymous_variant	BW25113_0032	CP009273.1	30295	C	T
fig|679895.18.peg.120	yadG	Val83fs	0	0	0	0	0	0	0	0	0	0	0	0	0	0	0	0	0	0	0	0	0	0	0.853242	0.965675	0	0	0	0	0.965675	0	Uncharacterized ABC transporter ATP-binding protein YadG	A10/N1/G1	frameshift_variant	BW25113_0127	CP009273.1	139511	GGT	G
fig|679895.18.peg.148	fhuB	Phe490Tyr	0	0	0	0	0	0	0	0	0	0	0	0	0	0	0	0	0	0.044118	0	0	0	0	0	0	0	0	0	0	0.044118	0	Ferric hydroxamate ABC transporter (TC 3.A.1.14.3)%2C permease component FhuB	A2_9	missense_variant	BW25113_0153	CP009273.1	169417	T	A
fig|679895.18.peg.150	clcA	Phe269fs	0	0	0	0	0.015936	0	0	0	0	0	0	0	0	0	0	0	0	0	0	0	0	0	0	0	0	0	0	0	0.015936	0	H(+)/Cl(-) exchange transporter ClcA		frameshift_variant	BW25113_0155	CP009273.1	172395	AT	A
fig|679895.18.peg.150	clcA	Gly354Gly	0	0	0	0	0	0	0	0	0	0	0	0	0	0	0	0	0	0.05	0	0	0	0	0	0	0	0	0	0	0.05	0	H(+)/Cl(-) exchange transporter ClcA		synonymous_variant	BW25113_0155	CP009273.1	172655	C	A
fig|679895.18.peg.250	-	IS30D	0.002	0	0	0	0.002	0.002	0.001	0	0.002	0	0.002	0.001	0.007	0	0	0.002	0	0.014	0	0.002	0.002	0.001	0.001	0.001	0.002	0	0	0	0.014	0.002	hypothetical protein		IS_insertion	-	CP009273.1	267685	267642	267727
fig|679895.18.peg.252	-	IS5	0.003	0.002	0.003	0.006	0.002	0.003	0.009	0.007	0.001	0.006	0.003	0.006	0.007	0.001	0.006	0.003	0.001	0	0.004	0.003	0.01	0.006	0.001	0.003	0.003	0.005	0.003	0.004	0.01	0.003	Retron-type RNA-directed DNA polymerase (EC 2.7.7.49)		IS_insertion	-	CP009273.1	269131	268558	269704
fig|679895.18.peg.257	afuB	IS1B	0	0.001	0.007	0.004	0	0	0.003	0.005	0.001	0.005	0	0.003	0.005	0	0.005	0	0.001	0	0	0	0.014	0.007	0.003	0.003	0	0	0	0	0.014	0	Iron(III)-transport system permease protein SfuB		IS_insertion	BW25113_0263	CP009273.1	274707	274525	274888
fig|679895.18.peg.292	-	IS3	0	0.005	0.004	0.002	0.006	0	0.005	0.007	0.002	0.003	0	0.003	0.01	0.001	0.001	0	0.002	0	0.002	0	0.005	0.009	0.001	0.003	0	0.012	0.002	0	0.012	0	Transcriptional regulator YkgA		IS_insertion	-	CP009273.1	312399	312165	312632
fig|679895.18.peg.304	betB	Leu89Gln	0.094007	0.182747	0.108153	0	0	0.094007	0.554027	0.576125	0.056364	0	0.094007	0.031838	0.021538	0	0	0.094007	0	0	0	0.094007	0	0	0	0	0.094007	0.085034	0.045455	0	0.576125	0.094007	Betaine aldehyde dehydrogenase (EC 1.2.1.8)	P	missense_variant	BW25113_0312	CP009273.1	324179	A	T
fig|679895.18.peg.341	-	IS30D	0.003	0.002	0	0.003	0.016	0.003	0.001	0.007	0.004	0	0.003	0.002	0.002	0.001	0	0.003	0.004	0.005	0.004	0.003	0.007	0.004	0.002	0.005	0.003	0.006	0.003	0	0.016	0.003	2-hydroxy-6-ketonona-2%2C4-dienedioic acid hydrolase (EC 3.7.1.-)		IS_insertion	-	CP009273.1	365764	365472	366055
fig|679895.18.peg.343	mhpC	IS30D	0	0	0.002	0	0	0	0	0.003	0.001	0.003	0	0	0.001	0.004	0.005	0	0.002	0	0.008	0	0.008	0.009	0	0.014	0	0.005	0	0	0.014	0	2-hydroxy-6-ketonona-2%2C4-dienedioic acid hydrolase (EC 3.7.1.-)		IS_insertion	BW25113_0349	CP009273.1	367388	367214	367562
fig|679895.18.peg.353	yaiX	IS2	0.001	0.004	0.004	0.003	0.011	0.001	0.014	0.003	0.005	0	0.001	0.004	0.006	0	0.004	0.001	0	0.005	0.002	0.001	0.002	0.015	0.001	0	0.001	0	0	0	0.015	0.001	hypothetical protein		IS_insertion	BW25113_4579	CP009273.1	376522	376300	376744
fig|679895.18.peg.364	-	IS3	0.003	0.003	0.005	0.008	0.004	0.003	0.004	0.005	0.003	0.007	0.003	0.006	0.005	0	0.005	0.003	0.004	0	0	0.003	0.009	0.01	0.005	0.003	0.003	0.011	0.006	0.002	0.011	0.003	Uncharacterized protein YaiT%2C interrupted by IS3E		IS_insertion	-	CP009273.1	386438	385707	387168
fig|679895.18.peg.367	yaiT	IS3	0.008	0.005	0.005	0.004	0.002	0.008	0.007	0.011	0.01	0.002	0.008	0.003	0.009	0.004	0	0.008	0.004	0	0.002	0.008	0.013	0.014	0.002	0.007	0.008	0.003	0.009	0	0.014	0.008	Uncharacterized protein YaiT%2C interrupted by IS3E	P	IS_insertion	BW25113_4580	CP009273.1	389176	388477	389875
fig|679895.18.peg.393	sbcD	IS4	0	0	0	0	0.011	0	0	0	0	0	0	0	0	0	0	0	0	0	0	0	0	0	0	0	0	0	0	0	0.011	0	Exonuclease SbcD		IS_insertion	BW25113_0398	CP009273.1	411810	411210	412409
fig|679895.18.peg.398	malZ	Phe512Phe	0	0	0	0	0	0	0	0	0	0	0	0	0	0	0	0	0	0.042553	0	0	0	0	0	0	0	0	0	0	0.042553	0	Maltodextrin glucosidase (EC 3.2.1.20)		synonymous_variant	BW25113_0403	CP009273.1	419506	C	T
fig|679895.18.peg.398	malZ	Val544fs	0	0	0	0	0	0	0	0	0	0	0	0	0	0	0	0	0	0	0	0	0	0	0	0	0	0	0	0.015015	0.015015	0	Maltodextrin glucosidase (EC 3.2.1.20)		frameshift_variant	BW25113_0403	CP009273.1	419598	TG	T
ds_fig|679895.18.peg.434<>us_fig|679895.18.peg.435	us_lon	IS186B	0	0	0	0.093	0.104	0	0	0	0.776	0.769	0	0.001	0.001	0	0.004	0	0	0	0	0	0	0	0	0	0	0	0	0	0.776	0	us_ATP-dependent lon protease La (EC 3.4.21.53) Type I	A10/N2/G1	IS_insertion	ds_BW25113_0438<>us_BW25113_0439	CP009273.1	454251	454157	454344
us_fig|679895.18.peg.459<>us_fig|679895.18.peg.460	us_acrA<>us_acrR	IS2	0	0	0	0.011	0.017	0	0	0	0	0	0	0	0	0	0	0	0	0	0	0	0	0	0	0	0	0	0	0	0.017	0	us_Multidrug efflux system AcrAB-TolC%2C membrane fusion component AcrA<>us_Transcriptional regulator of acrAB operon%2C AcrR		IS_insertion	us_BW25113_0463<>us_BW25113_0464	CP009273.1	481093	480968	481217
us_fig|679895.18.peg.459<>us_fig|679895.18.peg.460	us_acrA<>us_acrR	IS186B	0	0.005	0.005	0	0.014	0	0.001	0.003	0	0	0	0.001	0	0	0	0	0.001	0	0	0	0	0	0	0	0	0.003	0.003	0	0.014	0	us_Multidrug efflux system AcrAB-TolC%2C membrane fusion component AcrA<>us_Transcriptional regulator of acrAB operon%2C AcrR		IS_insertion	us_BW25113_0463<>us_BW25113_0464	CP009273.1	481093	480968	481217
us_fig|679895.18.peg.459<>us_fig|679895.18.peg.460	us_acrA<>us_acrR	intergenic	0	0	0	0	0	0	0	0	0	0	0	0	0	0	0	0	0.052369	0	0	0	0	0	0	0	0	0	0	0	0.052369	0	us_membrane protein AcrA ofAcrAB multidrug efflux pump<>us_Transcriptional regulator AcrR of acrAB operon	A2_9/N1/G13	intergenic_region	us_BW25113_0463<>us_BW25113_0464	CP009273.1	481163	G	T
us_fig|679895.18.peg.459<>us_fig|679895.18.peg.460	us_acrA<>us_acrR	intergenic	0	0	0	0	0	0	0	0	0	0	0	0.865188	0.9	0.987903	0.992629	0	0	0	0	0	0	0	0	0	0	0	0	0	0.992629	0	us_membrane protein AcrA ofAcrAB multidrug efflux pump<>us_Transcriptional regulator AcrR of acrAB operon	A10/N1/G13	intergenic_region	us_BW25113_0463<>us_BW25113_0464	CP009273.1	481170	A	G
us_fig|679895.18.peg.459<>us_fig|679895.18.peg.460	us_acrA<>us_acrR	intergenic	0	0	0	0	0	0	0	0	0	0	0	0	0	0	0	0	0.179221	0	0	0	0	0	0	0	0	0	0	0	0.179221	0	us_membrane protein AcrA ofAcrAB multidrug efflux pump<>us_Transcriptional regulator AcrR of acrAB operon	A10/N1/G13	intergenic_region	us_BW25113_0463<>us_BW25113_0464	CP009273.1	481170	A	T
us_fig|679895.18.peg.459<>us_fig|679895.18.peg.460	us_acrA<>us_acrR		0	0	0	0	0	0	0	0	0	0	0	0	0	0	0	0	0	0	0	0	0	0	0.012868	0	0	0	0	0	0.012868	0	us_Multidrug efflux system AcrAB-TolC%2C membrane fusion component AcrA<>us_Transcriptional regulator of acrAB operon%2C AcrR		intergenic_region	us_BW25113_0463<>us_BW25113_0464	CP009273.1	481187	T	C
us_fig|679895.18.peg.459<>us_fig|679895.18.peg.460	us_acrA<>us_acrR	intergenic	0	0	0	0.086598	0.200692	0	0	0	0	0	0	0	0	0	0	0	0	0	0	0	0	0	0	0	0	0	0	0	0.200692	0	us_membrane protein AcrA ofAcrAB multidrug efflux pump<>us_Transcriptional regulator AcrR of acrAB operon	A10/N1/G13	intergenic_region	us_BW25113_0463<>us_BW25113_0464	CP009273.1	481188	A	C
fig|679895.18.peg.460	acrR	Thr5Asn	0	0.072961	0.199187	0.360324	0.217391	0	0.015414	0	0	0	0	0	0	0	0	0	0	0	0	0	0	0	0	0	0	0.08867	0.107143	0.985795	0.985795	0	Transcriptional regulator AcrR of acrAB operon	A10/N2/G13	missense_variant	BW25113_0464	CP009273.1	481230	C	A
fig|679895.18.peg.460	acrR	Thr5Ile	0	0	0	0	0	0	0	0	0	0	0	0	0	0	0	0	0	0	0	0	0.076305	0.786667	0.088028	0.016878	0	0	0	0	0.786667	0	Transcriptional regulator AcrR of acrAB operon	A10/N1/G13	missense_variant	BW25113_0464	CP009273.1	481230	C	T
fig|679895.18.peg.460	acrR	Ser33*	0	0	0	0	0	0	0	0	0	0	0	0.011905	0	0	0	0	0	0	0	0	0	0	0	0	0	0	0	0	0.011905	0	Transcriptional regulator of acrAB operon%2C AcrR		stop_gained	BW25113_0464	CP009273.1	481314	C	A
fig|679895.18.peg.460	acrR	Pro85Gln	0	0	0	0	0	0	0.078341	0.135266	0	0	0	0	0	0	0	0	0	0	0	0	0	0	0	0	0	0	0	0	0.135266	0	Transcriptional regulator AcrR of acrAB operon	A10/N1/G13	missense_variant	BW25113_0464	CP009273.1	481470	C	A
fig|679895.18.peg.460	acrR	IS5	0	0.535	0.43	0.127	0.087	0	0.786	0.825	0.931	0.946	0	0.093	0.089	0.018	0.013	0	0.59	0.179	0.013	0	0.069	0.093	0.005	0	0	0.482	0.727	0.014	0.946	0	Transcriptional regulator AcrR of acrAB operon	A10/N6/G13	IS_insertion	BW25113_0464	CP009273.1	481541	481217	481865
fig|679895.18.peg.460	acrR	IS1A*	0	0.059	0.026	0.004	0	0	0.021	0.024	0.001	0	0	0.011	0.014	0.001	0	0	0.068	0.359	0.489	0	0.001	0.008	0	0	0	0.063	0.031	0	0.489	0	Transcriptional regulator AcrR of acrAB operon	A10/N4/G13	IS_insertion	BW25113_0464	CP009273.1	481541	481217	481865
fig|679895.18.peg.460	acrR	IS1B*	0	0.032	0.028	0	0	0	0.018	0.023	0	0	0	0.006	0.003	0	0	0	0.051	0.368	0.447	0	0.006	0.004	0.001	0	0	0.031	0.016	0	0.447	0	Transcriptional regulator AcrR of acrAB operon	A10/N4/G13	IS_insertion	BW25113_0464	CP009273.1	481541	481217	481865
fig|679895.18.peg.460	acrR	IS186B	0	0.021	0.026	0	0.053	0	0.032	0.038	0	0	0	0.006	0.002	0.001	0	0	0.009	0	0	0	0	0	0	0	0	0.066	0.018	0	0.066	0	Transcriptional regulator AcrR of acrAB operon	A2_9/N3/G13	IS_insertion	BW25113_0464	CP009273.1	481541	481217	481865
fig|679895.18.peg.460	acrR	IS1D	0	0.021	0.007	0	0	0	0.009	0.01	0	0	0	0.002	0.002	0.001	0	0	0.022	0	0.004	0	0	0.001	0.001	0	0	0.031	0.007	0	0.031	0	Transcriptional regulator AcrR of acrAB operon	A2_9/N2/G13	IS_insertion	BW25113_0464	CP009273.1	481541	481217	481865
fig|679895.18.peg.460	acrR	IS2	0	0	0	0.012	0.017	0	0	0	0	0	0	0.005	0	0	0	0	0	0	0	0	0	0	0	0	0	0.017	0.009	0	0.017	0	Transcriptional regulator of acrAB operon%2C AcrR		IS_insertion	BW25113_0464	CP009273.1	481541	481217	481865
fig|679895.18.peg.460	acrR	Ala181Val	0	0	0	0	0	0	0	0	0	0	0	0	0	0	0	0	0	0	0	0	0.022989	0.021505	0	0	0	0	0	0	0.022989	0	Transcriptional regulator AcrR of acrAB operon	A2_9/N1/G13	missense_variant	BW25113_0464	CP009273.1	481758	C	T
fig|679895.18.peg.501	allR	IS5	0	0	0	0	0	0	0	0	0	0	0	0	0	0	0	0	0	0.012	0	0	0	0	0	0	0	0	0	0	0.012	0	hypothetical protein		IS_insertion	BW25113_0506	CP009273.1	528898	528512	529283
us_fig|679895.18.peg.531<>ds_fig|679895.18.peg.532	us_intD<>ds_exoD	IS3	0	0	0	0	0.002	0	0	0	0	0	0	0	0.001	0	0.002	0	0.002	0	0.01	0	0.002	0	0	0	0	0	0	0	0.01	0	us_Phage integrase<>ds_Phage exonuclease (EC 3.1.11.3)%3B Putative phage-encoded enzyme involved in integration-recombination		IS_insertion	us_BW25113_0537<>ds_BW25113_0539	CP009273.1	561495	561435	561554
fig|679895.18.peg.547	-	IS5	0.003	0.005	0.005	0.001	0.002	0.003	0.003	0.003	0.006	0.007	0.003	0.002	0.004	0.003	0	0.003	0.004	0.005	0.002	0.003	0.004	0.008	0	0	0.003	0.005	0.01	0	0.01	0.003	Outer membrane porin NmpC%2C phage-associated		IS_insertion	-	CP009273.1	571748	571214	572282
us_fig|679895.18.peg.574<>us_fig|679895.18.peg.575	us_ybdK<>us_hokE	IS186B	0.002	0.001	0.001	0	0.005	0.002	0.002	0.003	0	0.002	0.002	0.003	0.006	0	0.002	0.002	0	0	0	0.002	0.012	0.002	0	0	0.002	0	0.009	0.005	0.012	0.002	us_Putative glutamate--cysteine ligase (EC:6.3.2.2)<>us_hypothetical protein		IS_insertion	us_BW25113_0581<>us_BW25113_4415	CP009273.1	603066	602840	603292
fig|679895.18.peg.661	miaB	Thr237fs	0	0	0	0.012012	0	0	0	0	0	0	0	0	0	0	0	0	0	0	0	0	0	0	0	0	0	0	0	0	0.012012	0	tRNA-i(6)A37 methylthiotransferase (EC 2.8.4.3)		frameshift_variant	BW25113_0661	CP009273.1	689702	GT	G
fig|679895.18.peg.661	miaB	Ala219Ser	0.011236	0	0	0	0	0.011236	0	0	0	0	0.011236	0	0	0	0	0.011236	0	0	0	0.011236	0	0	0	0	0.011236	0	0	0	0.011236	0.011236	tRNA-i(6)A37 methylthiotransferase (EC 2.8.4.3)	P	missense_variant	BW25113_0661	CP009273.1	689757	C	A
fig|679895.18.peg.661	miaB	Arg170Ser	0	0	0	0	0	0	0	0	0	0	0	0	0	0	0	0	0	0.039604	0	0	0	0	0	0	0	0	0	0	0.039604	0	tRNA-i(6)A37 methylthiotransferase (EC 2.8.4.3)	A2_9	missense_variant	BW25113_0661	CP009273.1	689904	G	T
fig|679895.18.peg.699	ybfL	ISEc1	0.004	0.001	0.009	0.003	0.002	0.004	0.007	0.006	0.007	0.009	0.004	0.002	0.023	0.002	0.008	0.004	0.003	0	0.004	0.004	0.008	0.025	0.001	0.003	0.004	0.008	0.01	0.002	0.025	0.004	H repeat-associated protein%2C YhhI family	A2_9	IS_insertion	BW25113_0705	CP009273.1	732896	732374	733418
ds_fig|679895.18.peg.699<>us_fig|679895.18.peg.700	ds_ybfL<>us_ybfD	ISEc1	0.001	0.002	0.002	0.002	0	0.001	0	0.002	0.003	0	0.001	0.003	0.012	0	0	0.001	0	0	0	0.001	0.006	0.008	0	0	0.001	0	0	0	0.012	0.001	ds_H repeat-associated protein%2C YhhI family<>us_H repeat-associated protein%2C YhhI family		IS_insertion	ds_BW25113_0705<>us_BW25113_0706	CP009273.1	733483	733418	733548
fig|679895.18.peg.712	ybgQ	Gln339fs	0	0	0	0	0	0	0	0	0	0	0	0	0	0	0	0	0	0.054054	0	0	0	0	0	0	0	0	0	0	0.054054	0	Uncharacterized outer membrane usher protein YbgQ	A2_9	frameshift_variant	BW25113_0718	CP009273.1	746610	TG	T
fig|679895.18.peg.713	ybgD	IS2	0	0	0	0	0	0	0	0	0	0	0	0	0	0	0	0	0	0.011	0	0	0	0	0	0	0	0	0	0	0.011	0	Uncharacterized fimbrial-like protein YbgD		IS_insertion	BW25113_0719	CP009273.1	747969	747685	748252
ds_fig|679895.18.rna.19<>us_fig|679895.18.rna.20	ds_-<>us_-	intergenic	0	0	0	0.037313	0	0	0	0.051195	0.087866	0.080925	0	0.033784	0	0	0.057692	0	0	0	0	0	0	0	0	0.075758	0	0	0	0	0.087866	0	ds_tRNA-Lys-TTT<>us_tRNA-Val-TAC	A2_9/repeat?	intergenic_region	ds_-<>us_-	CP009273.1	776421	T	C
ds_fig|679895.18.rna.21<>us_fig|679895.18.rna.22	ds_-<>us_-	intergenic	0	0	0	0	0	0	0	0.060377	0.052419	0	0	0	0.027397	0	0	0	0	0	0	0	0	0	0	0	0	0	0	0	0.060377	0	ds_tRNA-Lys-TTT<>us_tRNA-Lys-TTT	A2_9/repeat?	intergenic_region	ds_-<>us_-	CP009273.1	776690	A	G
ds_fig|679895.18.rna.21<>us_fig|679895.18.rna.22	ds_-<>us_-	intergenic	0	0	0	0	0	0	0	0	0	0	0	0	0.027174	0	0	0	0	0	0	0	0	0	0	0	0	0	0	0	0.027174	0	ds_tRNA-Lys-TTT<>us_tRNA-Lys-TTT	A2_9/repeat?	intergenic_region	ds_-<>us_-	CP009273.1	776710	A	T
ds_fig|679895.18.rna.21<>us_fig|679895.18.rna.22	ds_-<>us_-	intergenic	0	0	0	0	0.050955	0	0	0.051383	0	0	0	0	0.030899	0	0	0	0	0	0	0	0	0	0	0	0	0.085526	0	0.039801	0.085526	0	ds_tRNA-Lys-TTT<>us_tRNA-Lys-TTT	A2_9/repeat?	intergenic_region	ds_-<>us_-	CP009273.1	776725	C	T
ds_fig|679895.18.rna.21<>us_fig|679895.18.rna.22	ds_-<>us_-	intergenic	0	0	0	0	0	0	0	0	0.025974	0	0	0	0	0	0	0	0	0	0	0	0	0	0	0	0	0	0	0	0.025974	0	ds_tRNA-Lys-TTT<>us_tRNA-Lys-TTT	A2_9/repeat?	intergenic_region	ds_-<>us_-	CP009273.1	776782	A	T
ds_fig|679895.18.rna.22<>us_fig|679895.18.rna.23	ds_-<>us_-	intergenic	0	0	0	0	0	0	0	0	0	0	0	0	0	0	0	0	0	0	0	0	0	0	0	0	0	0.078125	0	0	0.078125	0	ds_tRNA-Lys-TTT<>us_tRNA-Lys-TTT	A2_9/repeat?	intergenic_region	ds_-<>us_-	CP009273.1	776968	GA	G
ds_fig|679895.18.rna.22<>us_fig|679895.18.rna.23	ds_-<>us_-	intergenic	0	0	0	0	0	0	0	0	0	0	0	0	0	0	0	0	0	0	0	0	0	0	0	0	0	0.078125	0	0	0.078125	0	ds_tRNA-Lys-TTT<>us_tRNA-Lys-TTT	A2_9/repeat?	intergenic_region	ds_-<>us_-	CP009273.1	776974	GT	G
fig|679895.18.peg.742	aroG	Thr167fs	0	0	0	0	0	0	0	0	0	0	0	0	0	0	0	0	0	0	0.018868	0	0	0	0	0	0	0	0	0	0.018868	0	2-keto-3-deoxy-D-arabino-heptulosonate-7-phosphate synthase I alpha (EC 2.5.1.54)		frameshift_variant	BW25113_0754	CP009273.1	781584	AC	A
fig|679895.18.peg.742	aroG	Val246Asp	0	0	0	0	0	0	0	0	0	0	0	0	0	0	0	0	0	0	0	0	0	0	0	0	0	0.041667	0	0	0.041667	0	2-keto-3-deoxy-D-arabino-heptulosonate-7-phosphate synthase I alpha (EC 2.5.1.54)	A2_9	missense_variant	BW25113_0754	CP009273.1	781825	T	A
fig|679895.18.peg.787	dinG	IS5	0	0	0	0	0.003	0	0	0	0	0	0	0	0	0	0	0	0	0.013	0	0	0	0	0	0	0	0	0	0	0.013	0	ATP-dependent helicase DinG/Rad3		IS_insertion	BW25113_0799	CP009273.1	829534	828391	830677
fig|679895.18.peg.816	iaaA	Glu258*	0	0	0	0	0	0	0	0	0	0	0	0	0	0	0	0	0	0.053191	0	0	0	0	0	0	0	0	0	0	0.053191	0	Isoaspartyl aminopeptidase (EC 3.4.19.5) @ Asp-X dipeptidase	A2_9	stop_gained	BW25113_0828	CP009273.1	862795	G	T
fig|679895.18.peg.845	potH	IS2	0	0	0	0	0.015	0	0	0	0	0	0	0	0	0	0	0	0	0	0	0	0	0	0	0	0	0	0	0	0.015	0	Putrescine transport system permease protein PotH (TC 3.A.1.11.2)		IS_insertion	BW25113_0856	CP009273.1	892065	891590	892540
fig|679895.18.peg.868	macB	Asp58fs	0	0	0	0	0	0	0	0	0	0	0	0	0	0	0	0	0	0	0	0	0	0	0	0	0	0	0	0.011719	0.011719	0	Macrolide export ATP-binding/permease protein MacB		frameshift_variant	BW25113_0879	CP009273.1	915972	TG	T
fig|679895.18.peg.868	macB	Gly148fs	0	0	0	0	0	0	0	0	0.010363	0	0	0	0	0	0	0	0	0	0	0	0	0	0	0	0	0	0	0	0.010363	0	Macrolide export ATP-binding/permease protein MacB		frameshift_variant	BW25113_0879	CP009273.1	916243	TG	T
fig|679895.18.peg.868	macB	Ser353*	0	0	0	0	0.083744	0	0	0	0	0	0	0	0	0	0	0	0	0	0	0	0	0	0	0	0	0	0	0	0.083744	0	Macrolide export ATP-binding/permease protein MacB	A2_9	stop_gained	BW25113_0879	CP009273.1	916860	C	A
ds_fig|679895.18.peg.877<>us_fig|679895.18.peg.878	ds_-<>us_lrp	IS5	0	0	0	0.002	0	0	0	0	0	0	0	0	0	0	0	0	0	0	0	0	0	0	0	0	0	0	0	0.011	0.011	0	ds_hypothetical protein<>us_Leucine-responsive regulatory protein%2C regulator for leucine (or lrp) regulon and high-affinity branched-chain amino acid transport system		IS_insertion	ds_-<>us_BW25113_0889	CP009273.1	927870	927689	928051
us_fig|679895.18.peg.920<>ds_fig|679895.18.peg.921	us_asnS<>ds_pncB	intergenic	0	0	0	0	0	0	0	0	0	0	0	0	0	0	0	0	0	0.056338	0	0	0	0	0	0	0	0	0	0	0.056338	0	us_Asparaginyl-tRNA synthetase (EC 6.1.1.22)<>ds_Nicotinate phosphoribosyltransferase (EC 6.3.4.21)	A2_9	intergenic_region	us_BW25113_0930<>ds_BW25113_0931	CP009273.1	984494	TGGGG	T
fig|679895.18.peg.976	gfcA	IS1D	0.01	0	0	0.008	0.01	0.01	0.005	0.003	0.006	0	0.01	0.008	0.013	0.002	0.018	0.01	0.002	0	0	0.01	0.002	0.008	0.009	0.005	0.01	0.004	0	0	0.018	0.01	Threonine-rich inner membrane protein GfcA	P	IS_insertion	BW25113_0987	CP009273.1	1045048	1044895	1045201
us_fig|679895.18.peg.996<>ds_fig|679895.18.peg.997	us_-<>ds_rutG	IS5	0	0	0	0	0	0	0	0	0	0	0	0	0	0	0	0	0	0.012	0	0	0	0	0	0	0	0	0	0	0.012	0	us_Possibly bogus hypothetical protein in a repeated sequence element<>ds_Pyrimidine permease RutG		IS_insertion	us_-<>ds_BW25113_1006	CP009273.1	1063954	1063941	1063967
us_fig|679895.18.peg.1017<>us_fig|679895.18.peg.1018	us_pgaA<>us_ycdT	IS609	0	0	0	0	0	0	0	0	0	0	0	0	0	0	0	0	0	0.011	0	0	0	0	0	0	0	0	0	0	0.011	0	us_Biofilm PGA outer membrane secretin PgaA<>us_Diguanylate cyclase (EC 2.7.7.65) %3D> DgcT		IS_insertion	us_BW25113_1024<>us_BW25113_1025	CP009273.1	1088003	1087746	1088260
fig|679895.18.peg.1021	ymdE	IS3	0.004	0	0.003	0	0.01	0.004	0.008	0.001	0.009	0.008	0.004	0.007	0.006	0	0.002	0.004	0.002	0	0	0.004	0.008	0.007	0.006	0.002	0.004	0	0.008	0	0.01	0.004	Malonyl CoA-acyl carrier protein transacylase (EC 2.3.1.39)		IS_insertion	BW25113_1028	CP009273.1	1091139	1090979	1091299
ds_fig|679895.18.peg.1037<>us_fig|679895.18.peg.1038	ds_ymdA<>us_ymdB	intergenic	0	0	0	0	0	0	0	0	0	0	0	0	0	0	0	0	0	0.039604	0	0	0	0	0	0	0	0	0	0	0.039604	0	ds_Uncharacterized protein YmdA<>us_O-acetyl-ADP-ribose deacetylase	A2_9	intergenic_region	ds_BW25113_1044<>us_BW25113_1045	CP009273.1	1101262	TGTAAG	T
fig|679895.18.peg.1082	yceF	Ser50Ser	0	0	0	0	0	0	0	0	0	0	0	0	0	0	0	0	0	0.047059	0	0	0	0	0	0	0	0	0	0	0.047059	0	Maf-like protein YceF		synonymous_variant	BW25113_1087	CP009273.1	1141941	G	A
fig|679895.18.peg.1132	icd	IS1A	0	0	0	0	0	0	0	0	0	0	0	0	0	0	0	0	0	0	0	0	0.01	0	0	0	0	0	0	0	0.01	0	Isocitrate dehydrogenase [NADP] (EC 1.1.1.42)		IS_insertion	BW25113_1136	CP009273.1	1191205	1190579	1191830
fig|679895.18.peg.1149	stfE	Cys42Cys	0	0	0	0	0	0	0	0	0	0	0	0	0	0	0	0	0	0	0	0	0	0	0.012931	0	0	0	0	0	0.012931	0	Phage tail fiber protein		synonymous_variant	BW25113_1157	CP009273.1	1204989	G	A
fig|679895.18.peg.1149	stfE	Val14Leu	0	0	0.040404	0	0	0	0.025773	0	0	0	0	0	0	0	0	0	0	0	0	0	0	0	0	0	0	0	0	0	0.040404	0	Phage tail fiber protein	A2_9	missense_variant	BW25113_1157	CP009273.1	1205075	C	G
fig|679895.18.peg.1181	nhaB	Arg288Ser	0	0	0	0	0	0	0	0	0	0	0	0	0	0	0	0	0	0.074074	0	0	0	0	0	0	0	0	0	0	0.074074	0	Na+/H+ antiporter NhaB	A2_9	missense_variant	BW25113_1186	CP009273.1	1229312	G	T
fig|679895.18.peg.1288	gmr	Ala605Thr	0	0	0	0	0	0	0	0	0	0	0	0	0	0	0	0	0	0.045872	0	0	0	0	0	0	0	0	0	0	0.045872	0	c-di-GMP phosphodiesterase (EC 3.1.4.52) %3D> PdeR	A2_9	missense_variant	BW25113_1285	CP009273.1	1339187	C	T
fig|679895.18.peg.1288	gmr	Arg232fs	0	0	0	0	0	0	0	0	0	0	0	0	0	0	0	0	0.013289	0	0	0	0	0	0	0	0	0	0	0	0.013289	0	c-di-GMP phosphodiesterase (EC 3.1.4.52) %3D> PdeR		frameshift_variant	BW25113_1285	CP009273.1	1340304	TCG	T
fig|679895.18.peg.1313	pspE	Ala91Asp	0	0	0	0	0	0	0	0	0	0	0	0	0	0	0	0	0	0.047619	0	0	0	0	0	0	0	0	0	0	0.047619	0	Thiosulfate:cyanide sulfurtransferase PspE (EC 2.8.1.1)	A2_9	missense_variant	BW25113_1308	CP009273.1	1364217	C	A
fig|679895.18.peg.1315	ycjN	Val13fs	0	0	0	0	0	0	0	0	0	0	0	0	0	0	0	0	0	0.032967	0	0	0	0	0	0	0	0	0	0	0.032967	0	ABC-type sugar transport system periplasmic binding protein YcjN	A2_9/N1/G2	frameshift_variant	BW25113_1310	CP009273.1	1366200	TG	T
fig|679895.18.peg.1315	ycjN	Val196Met	0	0	0	0	0	0	0	0	0	0	0	0	0	0	0	0	0	0.040816	0	0	0	0	0	0	0	0	0	0	0.040816	0	ABC-type sugar transport system periplasmic binding protein YcjN	A2_9/N1/G2	missense_variant	BW25113_1310	CP009273.1	1366751	G	A
fig|679895.18.peg.1315	ycjN	Val213Val	0	0	0	0	0	0	0	0	0	0	0	0	0	0	0	0	0	0.045455	0	0	0	0	0	0	0	0	0	0	0.045455	0	ABC-type sugar transport system%2C periplasmic binding protein YcjN		synonymous_variant	BW25113_1310	CP009273.1	1366804	C	A
fig|679895.18.peg.1319	ycjR	Val125Val	0	0	0	0	0	0	0	0	0	0	0	0	0	0	0	0	0	0.044444	0	0	0	0	0	0	0	0	0	0	0.044444	0	Sugar phosphate isomerases/epimerases family protein YcjR		synonymous_variant	BW25113_1314	CP009273.1	1370665	G	A
fig|679895.18.peg.1327	ycjX	IS1A	0	0	0	0	0	0	0	0	0	0	0	0	0	0	0	0	0	0.014	0	0	0	0	0	0	0	0	0	0	0.014	0	Conserved protein YcjX with nucleoside triphosphate hydrolase domain		IS_insertion	BW25113_1321	CP009273.1	1379071	1378374	1379768
fig|679895.18.peg.1349	ydaN	His166Leu	0	0	0	0	0	0	0	0	0	0	0	0.016393	0	0	0	0	0	0	0	0	0	0	0	0	0	0	0	0	0.016393	0	Zinc transport protein ZntB		missense_variant	BW25113_1342	CP009273.1	1402803	A	T
fig|679895.18.peg.1349	ydaN	Pro217Pro	0	0	0	0	0	0	0	0	0	0	0	0	0	0	0	0	0	0.061856	0	0	0	0	0	0	0	0	0	0	0.061856	0	Zinc transport protein ZntB		synonymous_variant	BW25113_1342	CP009273.1	1402957	G	A
fig|679895.18.peg.1374	-	ISKpn26	0	0	0	0	0	0	0.005	0	0	0	0	0	0	0	0	0	0.003	0.01	0	0	0	0	0	0	0	0	0.003	0	0.01	0	hypothetical protein		IS_insertion	-	CP009273.1	1423329	1423242	1423416
fig|679895.18.peg.1445	ydcO	IS609	0	0.002	0.002	0	0	0	0.004	0.005	0	0.003	0	0.001	0.011	0	0.011	0	0	0	0	0	0	0.004	0	0	0	0	0.004	0	0.011	0	Benzoate transport protein		IS_insertion	BW25113_1433	CP009273.1	1499750	1499162	1500338
ds_fig|679895.18.peg.1468<>us_fig|679895.18.peg.1469	ds_rhsE<>us_ydcD	ISEc26	0.003	0	0	0.002	0	0.003	0	0.001	0	0	0.003	0	0.003	0	0	0.003	0.002	0.015	0.002	0.003	0	0.003	0	0	0.003	0	0	0	0.015	0.003	ds_RhsE protein<>us_Uncharacterized protein YdcD		IS_insertion	ds_BW25113_1456<>us_BW25113_1457	CP009273.1	1524312	1524196	1524428
ds_fig|679895.18.peg.1469<>us_fig|679895.18.peg.1470	ds_ydcD<>us_-	ISEc26	0	0.006	0.003	0.005	0	0	0.011	0	0	0	0	0.004	0.007	0.011	0.004	0	0	0	0	0	0	0	0	0	0	0	0.006	0	0.011	0	ds_Uncharacterized protein YdcD<>us_H repeat-associated protein%2C YhhI family		IS_insertion	ds_BW25113_1457<>us_-	CP009273.1	1524753	1524662	1524843
fig|679895.18.peg.1471	-	ISEc26	0.001	0.007	0.004	0	0.005	0.001	0	0.003	0.004	0.005	0.001	0.004	0.017	0	0.007	0.001	0.002	0	0	0.001	0.012	0.001	0	0.006	0.001	0	0	0	0.017	0.001	H repeat-associated protein%2C YhhI family		IS_insertion	-	CP009273.1	1525771	1525708	1525834
fig|679895.18.peg.1471	-	ISEc5	0.001	0	0	0.002	0	0.001	0	0.004	0.002	0	0.001	0	0.001	0.002	0.005	0.001	0	0	0	0.001	0.01	0	0.004	0.002	0.001	0.006	0.003	0.002	0.01	0.001	H repeat-associated protein%2C YhhI family		IS_insertion	-	CP009273.1	1525771	1525708	1525834
ds_fig|679895.18.peg.1471<>us_fig|679895.18.peg.1472	ds_-<>us_ydcC	ISEc26	0.009	0.001	0.003	0	0	0.009	0.008	0.004	0.003	0.013	0.009	0	0.006	0.002	0.002	0.009	0.002	0	0.002	0.009	0.002	0.004	0	0.002	0.009	0	0	0	0.013	0.009	ds_H repeat-associated protein%2C YhhI family<>us_H repeat-associated protein%2C YhhI family	P	IS_insertion	ds_-<>us_BW25113_1460	CP009273.1	1525954	1525834	1526073
ds_fig|679895.18.peg.1471<>us_fig|679895.18.peg.1472	ds_-<>us_ydcC	ISEc5	0.006	0	0.003	0.003	0	0.006	0.002	0.005	0.002	0	0.006	0.005	0.011	0	0.002	0.006	0	0	0	0.006	0.007	0.004	0.002	0	0.006	0	0.005	0.003	0.011	0.006	ds_H repeat-associated protein%2C YhhI family<>us_H repeat-associated protein%2C YhhI family	P	IS_insertion	ds_-<>us_BW25113_1460	CP009273.1	1525954	1525834	1526073
fig|679895.18.peg.1472	ydcC	ISEc5	0	0.001	0.004	0.005	0	0	0.01	0.004	0	0	0	0.006	0.003	0	0.002	0	0	0.008	0.003	0	0.005	0.003	0.002	0.002	0	0.003	0.002	0	0.01	0	H repeat-associated protein%2C YhhI family		IS_insertion	BW25113_1460	CP009273.1	1526642	1526073	1527210
fig|679895.18.peg.1499	ddpA	Thr12Asn	0	0	0	0	0	0	0	0	0	0	0	0	0	0	0	0	0	0.046512	0	0	0	0	0	0	0	0	0	0	0.046512	0	D%2CD-dipeptide-binding periplasmic protein DdpA	A2_9	missense_variant	BW25113_1487	CP009273.1	1556614	G	T
fig|679895.18.peg.1503	yddW	Leu6Met	0	0	0	0	0	0	0	0	0	0	0	0	0	0	0	0	0	0.078125	0	0	0	0	0	0	0	0	0	0	0.078125	0	COG1649 predicted glycoside hydrolase	A2_9	missense_variant	BW25113_1491	CP009273.1	1562900	G	T
fig|679895.18.peg.1514	ydeQ	Gly276fs	0	0	0	0	0	0	0	0	0	0	0	0	0	0	0	0	0	0	0	0	0	0	0	0	0	0	0.01108	0	0.01108	0	mannose-specific adhesin FimH		frameshift_variant	BW25113_1502	CP009273.1	1581164	AC	A
fig|679895.18.peg.1514	ydeQ	Asp195Val	0	0	0	0.047761	0	0	0	0	0	0	0	0	0	0	0	0	0	0	0	0	0	0	0	0	0	0	0	0	0.047761	0	mannose-specific adhesin FimH	A2_9/N1/G2	missense_variant	BW25113_1502	CP009273.1	1581408	T	A
fig|679895.18.peg.1514	ydeQ	Phe25Leu	0	0	0	0	0	0	0	0	0	0	0	0	0	0	0	0	0	0	0	0	0	0	0	0	0	0	0	0.029197	0.029197	0	mannose-specific adhesin FimH	A2_9/N1/G2	missense_variant	BW25113_1502	CP009273.1	1581917	G	T
fig|679895.18.peg.1522	-	Asn226Ile	0	0	0	0	0	0	0	0	0	0	0	0	0.019178	0	0	0	0	0	0	0	0	0	0	0	0	0	0	0	0.019178	0	Uncharacterized lipoprotein YdeK		missense_variant	-	CP009273.1	1591529	T	A
fig|679895.18.peg.1522	-	Gly79Cys	0	0	0	0	0	0	0	0	0	0	0	0	0	0	0	0	0	0.044944	0	0	0	0	0	0	0	0	0	0	0.044944	0	Uncharacterized lipoprotein YdeK	A2_9	missense_variant	-	CP009273.1	1591971	C	A
fig|679895.18.peg.1541	ydeA	Ile299Lys	0	0	0	0	0	0	0	0	0	0	0	0	0	0	0	0	0	0	0	0	0	0	0	0	0	0	0	0.043478	0.043478	0	Probable sugar efflux transporter	A2_9	missense_variant	BW25113_1528	CP009273.1	1612180	T	A
us_fig|679895.18.peg.1542<>us_fig|679895.18.peg.1543	us_marC<>us_marR; marR	Val1_Glu10del	0	0	0	0	0	0	0	0	0	0	0	0	0	0	0	0	0	0.0625	0.042373	0	0	0	0	0	0	0	0	0	0.0625	0	us_UPF0056 inner membrane protein MarC<>us_Multiple antibiotic resistance protein MarR		conservative_inframe_deletion	us_BW25113_1529<>us_BW25113_1530	CP009273.1	1613337	TATTATCCCCTGCAACTAATTACTTGCCAGGGCAACTAATGTGAAAAGTACCAGCGATCTGTTCAATGAA	T
us_fig|679895.18.peg.1542<>us_fig|679895.18.peg.1543	us_marR(A)	intergenic	0	0	0	0	0	0	0	0	0	0	0	0	0	0	0	0	0	0	0	0	0	0	0	0	0	0	0	0.156951	0.156951	0	us_Multiple antibiotic resistance protein MarR, in the operon with MarA<>us_UPF0056 inner membrane protein MarC	A10/N1/G4	intergenic_region	us_BW25113_1529<>us_BW25113_1530	CP009273.1	1613347	TGCAACTAATTACTTGCCAGG	T
us_fig|679895.18.peg.1542<>us_fig|679895.18.peg.1543	us_marR(A)	intergenic	0	0	0	0	0	0	0	0	0	0	0	0	0.143737	0	0	0	0	0	0	0	0	0	0	0	0	0	0	0	0.143737	0	us_Multiple antibiotic resistance protein MarR, in the operon with MarA<>us_UPF0056 inner membrane protein MarC	A10/N1/G4	intergenic_region	us_BW25113_1529<>us_BW25113_1530	CP009273.1	1613353	T	A
us_fig|679895.18.peg.1542<>us_fig|679895.18.peg.1543	us_marR(A)	intergenic	0	0	0	0	0	0	0	0	0	0	0	0	0.146939	0	0	0	0	0	0	0	0	0	0	0	0	0	0	0	0.146939	0	us_Multiple antibiotic resistance protein MarR, in the operon with MarA<>us_UPF0056 inner membrane protein MarC	A10/N1/G4	intergenic_region	us_BW25113_1529<>us_BW25113_1530	CP009273.1	1613354	A	C
fig|679895.18.peg.1543	marR	Glu10Asp	0	0	0	0	0	0	0	0	0	0	0	0	0	0	0	0	0	0	0.28	0	0	0	0	0	0	0	0	0	0.28	0	Multiple antibiotic resistance protein MarR	A10/N1/G4	missense_variant	BW25113_1530	CP009273.1	1613406	A	T
fig|679895.18.peg.1660	nemA	Glu349Val	0	0	0	0	0	0	0	0	0	0	0	0	0	0	0	0	0	0	0	0	0	0	0	0	0	0	0	0.088083	0.088083	0	N-ethylmaleimide reductase	A2_9	missense_variant	BW25113_1650	CP009273.1	1721961	A	T
fig|679895.18.peg.1663	lhr	Glu362fs	0	0	0	0	0	0	0	0	0	0.012931	0	0	0	0	0	0	0	0	0	0	0	0	0	0	0	0	0	0	0.012931	0	Probable ATP-dependent helicase lhr (EC 3.6.1.-)		frameshift_variant	BW25113_1653	CP009273.1	1724423	TA	T
fig|679895.18.peg.1663	lhr	Cys993Phe	0	0	0	0	0	0	0	0	0	0	0	0	0	0	0	0	0	0.043956	0	0	0	0	0	0	0	0	0	0	0.043956	0	Probable ATP-dependent helicase lhr (EC 3.6.1.-)	A2_9	missense_variant	BW25113_1653	CP009273.1	1726321	G	T
fig|679895.18.peg.1663	lhr	Glu1157fs	0	0	0	0	0	0	0	0	0.011429	0	0	0	0	0	0	0	0	0	0	0	0	0	0	0	0	0	0	0	0.011429	0	Probable ATP-dependent helicase lhr (EC 3.6.1.-)		frameshift_variant	BW25113_1653	CP009273.1	1726809	TG	T
fig|679895.18.peg.1663	lhr	Ala1181Glu	0.014019	0	0	0	0	0.014019	0	0	0	0	0.014019	0	0	0	0	0.014019	0	0	0	0.014019	0	0	0	0	0.014019	0	0	0	0.014019	0.014019	Probable ATP-dependent helicase lhr (EC 3.6.1.-)	P	missense_variant	BW25113_1653	CP009273.1	1726885	C	A
fig|679895.18.peg.1663	lhr	Glu1378fs	0	0	0	0	0	0	0.013289	0	0	0	0	0	0	0	0	0	0	0	0	0	0	0	0	0	0	0	0	0	0.013289	0	Probable ATP-dependent helicase lhr (EC 3.6.1.-)		frameshift_variant	BW25113_1653	CP009273.1	1727473	TG	T
fig|679895.18.peg.1672	ydhC	Thr195Thr	0	0	0	0	0	0	0	0	0	0	0	0	0	0	0.018619	0	0	0	0	0	0	0	0	0	0	0	0	0	0.018619	0	Inner membrane transport protein YdhC		synonymous_variant	BW25113_1660	CP009273.1	1734752	C	T
fig|679895.18.peg.1672	ydhC	Gly234Arg	0	0	0	0	0	0	0	0	0	0	0	0	0	0	0	0	0	0.025	0.082437	0	0	0	0	0	0	0	0	0	0.082437	0	Inner membrane transport protein YdhC	A2_9	missense_variant	BW25113_1660	CP009273.1	1734867	G	C
us_fig|679895.18.peg.1674<>us_fig|679895.18.peg.1675	us_mdtK (<>us_ribC)	intergenic	0	0	0	0	0	0	0	0	0.404348	0.491329	0	0	0	0	0	0	0	0	0	0	0	0	0	0	0	0	0	0	0.491329	0	us_Multidrug efflux transporter MdtK (us_Riboflavin synthase eubacterial/eukaryotic (EC 2.5.1.9))	A10/N1/G1+	intergenic_region	us_BW25113_1662<>us_BW25113_1663	CP009273.1	1737650	CTTTTTGCTGCCCATTCAGGCGGCTTTTTAGTCTCTCATATAACTACAAA	C
ds_fig|679895.18.peg.1677<>us_fig|679895.18.peg.1678	ds_ydhR<>us_ydhS	intergenic	0	0	0	0	0	0	0	0	0	0	0	0	0	0	0	0	0	0	0	0	0	0	0	0	0	0	0	0.065657	0.065657	0	ds_Putative monooxygenase YdhR<>us_Uncharacterized protein YdhS	A2_9	intergenic_region	ds_BW25113_1667<>us_BW25113_1668	CP009273.1	1741384	A	T
fig|679895.18.peg.1683	ydhV	Thr528Thr	0	0	0	0	0	0	0	0	0	0	0	0	0	0	0	0	0	0	0	0	0	0	0.068807	0.047619	0	0	0	0	0.068807	0	Uncharacterized molybdopterin-containing oxidoreductase YdhV		synonymous_variant	BW25113_1673	CP009273.1	1746504	G	C
fig|679895.18.peg.1683	ydhV	Asn231Lys	0	0	0	0	0	0	0	0	0	0	0	0	0	0	0.218563	0	0	0	0	0	0	0	0	0	0	0	0	0	0.218563	0	Uncharacterized molybdopterin-containing oxidoreductase YdhV	A10/N1/G1	missense_variant	BW25113_1673	CP009273.1	1747395	A	T
fig|679895.18.peg.1709	ydiQ	Arg184Cys	0	0	0	0	0	0	0	0	0	0	0	0	0	0	0	0	0	0.064516	0	0	0	0	0	0	0	0	0	0	0.064516	0	Electron transfer flavoprotein%2C beta subunit YdiQ	A2_9	missense_variant	BW25113_1697	CP009273.1	1774423	C	T
fig|679895.18.peg.1859	holE	Arg60His	0	0	0	0	0	0	0	0	0	0	0	0	0	0	0	0	0	0.042553	0	0	0	0	0	0	0	0	0	0	0.042553	0	DNA polymerase III theta subunit (EC 2.7.7.7)	A2_9	missense_variant	BW25113_1842	CP009273.1	1919543	G	A
fig|679895.18.peg.1890	torZ	ISEc1	0	0	0	0	0	0	0	0	0	0	0	0	0	0	0	0	0	0.029	0	0	0	0	0	0	0	0	0	0	0.029	0	Trimethylamine-N-oxide reductase (EC 1.7.2.3)%2C TorZ	A2_9	IS_insertion	BW25113_1872	CP009273.1	1950050	1948835	1951265
fig|679895.18.peg.1891	torY	Leu286fs	0	0	0	0	0	0	0	0	0	0	0	0	0	0	0	0	0	0.059406	0	0	0	0	0	0	0	0	0	0	0.059406	0	Trimethylamine-N-oxide reductase associated c-type cytochrome%2C TorY	A2_9	frameshift_variant	BW25113_1873	CP009273.1	1951532	TA	T
fig|679895.18.peg.1926	pgsA	Val73fs	0	0.0125	0	0	0	0	0	0	0	0	0	0	0	0	0	0	0	0	0	0	0	0	0	0	0	0	0	0	0.0125	0	CDP-diacylglycerol--glycerol-3-phosphate 3-phosphatidyltransferase (EC 2.7.8.5)		frameshift_variant	BW25113_1912	CP009273.1	1986082	CT	C
fig|679895.18.peg.1926	pgsA	Thr60Thr	0	0	0	0	0	0	0	0	0	0	0	0	0	0	0	0	0	0.042105	0	0	0	0	0	0	0	0	0	0	0.042105	0	CDP-diacylglycerol--glycerol-3-phosphate 3-phosphatidyltransferase (EC 2.7.8.5)		synonymous_variant	BW25113_1912	CP009273.1	1986119	G	T
fig|679895.18.peg.1955	fliL	Leu104Leu	0	0	0	0	0	0	0	0	0	0	0	0	0	0	0	0	0	0.064516	0	0	0	0	0	0	0	0	0	0	0.064516	0	Flagellar basal body-associated protein FliL		synonymous_variant	BW25113_1944	CP009273.1	2013410	G	T
ds_fig|679895.18.peg.1989<>ds_fig|679895.18.peg.1990	ds_yeeJ<>ds_-	intergenic	0	0	0	0	0	0	0	0	0	0	0	0	0	0	0	0	0	0.057692	0	0	0	0	0	0	0	0	0	0	0.057692	0	ds_Invasin<>ds_Uncharacterized protein YeeL	A2_9	intergenic_region	ds_BW25113_1978<>ds_-	CP009273.1	2045672	GT	G
fig|679895.18.peg.2021	yeeD	Val8Met	0	0	0	0	0	0	0	0	0	0	0	0	0	0	0	0	0	0.042105	0	0	0	0	0	0	0	0	0	0	0.042105	0	UPF0033 protein YeeD	A2_9	missense_variant	BW25113_2012	CP009273.1	2077913	C	T
fig|679895.18.peg.2025	yeeZ	IS30D	0	0	0	0	0	0	0	0	0	0	0	0	0	0	0	0	0	0.014	0	0	0	0	0	0	0	0	0	0	0.014	0	Protein YeeZ		IS_insertion	BW25113_2016	CP009273.1	2082198	2081785	2082610
fig|679895.18.peg.2041	-	IS5	0.007	0.008	0	0.007	0.007	0.007	0.004	0.004	0.005	0.002	0.007	0	0.013	0.005	0.002	0.007	0	0.006	0.011	0.007	0.004	0.007	0	0	0.007	0.006	0.005	0	0.013	0.007	Rhamnosyltransferase WbbL	P	IS_insertion	-	CP009273.1	2096634	2096397	2096871
fig|679895.18.peg.2091	yegQ	ISEc1	0	0	0	0	0	0	0	0	0	0	0	0	0	0	0	0	0	0.027	0	0	0	0	0	0	0	0	0	0	0.027	0	Uncharacterized protease YegQ	A2_9	IS_insertion	BW25113_2081	CP009273.1	2159830	2159149	2160511
fig|679895.18.peg.2095	gatR	IS3	0	0	0.003	0.011	0	0	0.009	0.001	0.002	0.002	0	0.006	0.004	0	0.006	0	0	0	0	0	0.013	0.005	0.003	0.004	0	0	0.008	0	0.013	0	Galactitol utilization operon repressor		IS_insertion	BW25113_4498	CP009273.1	2163398	2163174	2163621
us_fig|679895.18.peg.2098<>ds_fig|679895.18.peg.2099	us_-<>ds_gatD	IS3	0.001	0	0.002	0.002	0	0.001	0.01	0.001	0.002	0	0.001	0	0.003	0	0	0.001	0	0	0.004	0.001	0.003	0.003	0	0	0.001	0	0	0	0.01	0.001	us_Galactitol utilization operon repressor<>ds_Galactitol-1-phosphate 5-dehydrogenase (EC 1.1.1.251)		IS_insertion	us_-<>ds_BW25113_2091	CP009273.1	2165233	2165152	2165314
fig|679895.18.peg.2195	yejF	Ile287fs	0	0	0	0	0	0	0	0	0	0	0	0	0	0	0	0	0	0	0	0	0	0	0	0	0	0	0	0.014035	0.014035	0	ABC transporter%2C ATP-binding protein YejF		frameshift_variant	BW25113_2180	CP009273.1	2270632	TC	T
fig|679895.18.peg.2195	yejF	Thr327Lys	0	0	0	0	0	0	0	0	0	0	0	0	0	0	0	0	0	0.056075	0	0	0	0	0	0	0	0	0	0	0.056075	0	ABC transporter%2C ATP-binding protein YejF	A2_9	missense_variant	BW25113_2180	CP009273.1	2270758	C	A
fig|679895.18.peg.2195	yejF	Gln393*	0	0	0	0	0	0	0	0	0	0	0	0	0	0	0	0	0	0	0	0	0.016779	0	0	0	0	0	0	0	0.016779	0	ABC transporter%2C ATP-binding protein YejF		stop_gained	BW25113_2180	CP009273.1	2270955	C	T
fig|679895.18.peg.2264	rhmD	IS5	0	0	0	0	0	0	0	0	0	0	0	0	0	0	0	0	0	0	0	0	0	0	0	0	0	0	0.01	0	0.01	0	L-rhamnonate dehydratase (EC 4.2.1.90)		IS_insertion	BW25113_2247	CP009273.1	2354291	2353688	2354894
fig|679895.18.peg.2265	rhmR	Ile226Asn	0	0	0	0	0	0	0	0.024242	0.023346	0	0	0.024922	0	0.042763	0	0	0	0	0	0	0	0	0	0	0	0	0	0	0.042763	0	L-rhamnonate utilization transcriptional regulator (predicted by genome context)	A2_9	missense_variant	BW25113_2248	CP009273.1	2355014	A	T
fig|679895.18.peg.2265	rhmR	Gln225Lys	0.018561	0	0	0	0	0.018561	0	0.021472	0	0	0.018561	0.027439	0	0.0299	0	0.018561	0	0	0	0.018561	0	0	0	0	0.018561	0	0	0	0.0299	0.018561	L-rhamnonate utilization transcriptional regulator (predicted by genome context)	P	missense_variant	BW25113_2248	CP009273.1	2355018	G	T
fig|679895.18.peg.2278	menE	Gly268Val	0	0	0	0	0	0	0	0	0	0	0	0	0	0	0	0	0	0.04	0	0	0	0	0	0	0	0	0	0	0.04	0	O-succinylbenzoic acid--CoA ligase (EC 6.2.1.26)	A2_9	missense_variant	BW25113_2260	CP009273.1	2367680	C	A
fig|679895.18.peg.2283	menF	IS1A*	0	0	0	0	0	0	0	0	0	0	0	0	0	0	0	0	0	0	0	0	0	0	0	0	0	0	0	0.149	0.149	0	Isochorismate synthase (EC 5.4.4.2) @ Menaquinone-specific isochorismate synthase (EC 5.4.4.2)	A10/N1/G1*	IS_insertion	BW25113_2265	CP009273.1	2373475	2372827	2374123
fig|679895.18.peg.2283	menF	IS1B*	0	0	0	0	0	0	0	0	0	0	0	0	0	0	0	0	0	0	0	0	0	0	0	0	0	0	0	0.081	0.081	0	Isochorismate synthase (EC 5.4.4.2) @ Menaquinone-specific isochorismate synthase (EC 5.4.4.2)	A2_9/N1/G1*	IS_insertion	BW25113_2265	CP009273.1	2373475	2372827	2374123
fig|679895.18.peg.2283	menF	IS1D*	0	0	0	0	0	0	0	0	0	0	0	0	0	0	0	0	0	0	0	0	0	0	0	0	0	0	0	0.068	0.068	0	Isochorismate synthase (EC 5.4.4.2) @ Menaquinone-specific isochorismate synthase (EC 5.4.4.2)	A2+9/N1/G1*	IS_insertion	BW25113_2265	CP009273.1	2373475	2372827	2374123
fig|679895.18.peg.2309	alaA	His200fs	0	0	0	0	0	0	0	0	0	0	0	0	0	0	0	0	0	0	0	0	0	0	0	0	0	0.043796	0	0	0.043796	0	Alanine transaminase (EC 2.6.1.2)	A2_9	frameshift_variant	BW25113_2290	CP009273.1	2401636	GC	G
fig|679895.18.peg.2317	yfcC	IS1B	0	0	0	0	0	0	0	0	0	0	0	0	0	0	0	0	0	0.013	0	0	0	0	0	0	0	0	0	0	0.013	0	Uncharacterized protein YfcC		IS_insertion	BW25113_2298	CP009273.1	2411342	2410602	2412081
fig|679895.18.peg.2392	yfdE	IS1A*	0	0.001	0	0	0	0	0	0	0	0	0	0	0	0	0	0	0.137	0.122	0.01	0	0	0	0	0	0	0	0	0	0.137	0	YfdE protein	A10/N1/G1*	IS_insertion	BW25113_2371	CP009273.1	2482075	2481502	2482648
fig|679895.18.peg.2392	yfdE	IS1B*	0	0	0	0	0	0	0	0	0	0	0	0	0	0	0	0	0.023	0.039	0.007	0	0	0	0	0	0	0	0	0	0.039	0	YfdE protein	A2_9/N1/G1*	IS_insertion	BW25113_2371	CP009273.1	2482075	2481502	2482648
fig|679895.18.peg.2395	frc	Gln120Lys	0	0	0	0	0	0	0	0	0	0	0	0	0	0	0	0	0	0.040984	0	0	0	0	0	0	0	0	0	0	0.040984	0	Formyl-coenzyme A transferase (EC 2.8.3.16)	A2_9	missense_variant	BW25113_2374	CP009273.1	2486304	G	T
fig|679895.18.peg.2414	nupC	IS186B	0.004	0	0.001	0.006	0.013	0.004	0.006	0.004	0.007	0	0.004	0.001	0.001	0	0.002	0.004	0.002	0.005	0.007	0.004	0	0.012	0.004	0.006	0.004	0.006	0	0	0.013	0.004	Na+ dependent nucleoside transporter NupC		IS_insertion	BW25113_2393	CP009273.1	2507123	2506521	2507724
fig|679895.18.peg.2416	yfeA	IS186B	0.002	0.005	0.001	0	0.013	0.002	0.002	0.001	0.005	0.004	0.002	0.01	0.004	0	0	0.002	0.002	0	0.008	0.002	0.006	0.006	0.007	0.004	0.002	0	0.002	0.003	0.013	0.002	c-di-GMP phosphodiesterase (EC 3.1.4.52) %3D> PdeA		IS_insertion	BW25113_2395	CP009273.1	2510217	2509122	2511312
fig|679895.18.peg.2545	-	Gln35*	0	0	0	0	0	0	0	0	0	0	0	0	0	0	0	0	0	0	0	0	0	0	0	0	0	0.034965	0	0	0.034965	0	hypothetical protein	A2_9	stop_gained	-	CP009273.1	2647069	G	A
fig|679895.18.peg.2545	-	Pro31Pro	0	0	0	0	0	0	0	0	0	0	0	0	0	0	0	0	0	0	0	0	0	0	0	0	0	0.044444	0	0	0.044444	0	hypothetical protein		synonymous_variant	-	CP009273.1	2647079	C	T
fig|679895.18.peg.2638	recN	Ser382Asn	0	0	0	0	0	0	0	0	0	0	0	0	0	0	0	0	0	0.054545	0	0	0	0	0	0	0	0	0	0	0.054545	0	DNA repair protein RecN	A2_9	missense_variant	BW25113_2616	CP009273.1	2746298	G	A
ds_fig|679895.18.peg.2643<>ds_fig|679895.18.peg.2644	ds_intA<>ds_yfjH	IS5	0	0	0	0	0	0	0	0	0	0	0	0	0	0	0	0	0	0	0	0	0	0	0	0.012	0	0	0	0	0.012	0	ds_Prophage CP4-57 integrase<>ds_putative histone		IS_insertion	ds_BW25113_2622<>ds_BW25113_2623	CP009273.1	2750882	2750760	2751003
fig|679895.18.peg.2676	gabD	Glu26fs	0	0	0	0	0	0	0	0	0	0	0	0	0	0	0	0	0	0.042553	0	0	0	0	0	0	0	0	0	0	0.042553	0	Succinate-semialdehyde dehydrogenase [NAD(P)+] (EC 1.2.1.16)	A2_9	frameshift_variant	BW25113_2661	CP009273.1	2784704	GGT	G
ds_fig|679895.18.peg.2878<>ds_fig|679895.18.peg.2879	ds_-<>ds_-	IS2	0.005	0.005	0.008	0.014	0	0.005	0.007	0.014	0.005	0.004	0.005	0.01	0.003	0.003	0.001	0.005	0	0.004	0.004	0.005	0.006	0.014	0.004	0.003	0.005	0.004	0	0	0.014	0.005	ds_hypothetical protein<>ds_Uncharacterized protein YgeP	P	IS_insertion	ds_-<>ds_-	CP009273.1	2991109	2990825	2991393
fig|679895.18.peg.2985	-	IS2	0	0	0	0	0	0	0	0	0	0	0	0	0	0	0	0	0	0	0	0	0	0	0	0	0	0.011	0	0	0.011	0	General secretion pathway protein C		IS_insertion	-	CP009273.1	3105911	3105413	3106409
fig|679895.18.peg.2998	yghO	IS5	0	0.001	0.004	0.004	0.002	0	0.004	0	0.002	0.002	0	0.005	0.005	0	0	0	0.006	0.009	0	0	0.017	0.004	0.003	0.002	0	0	0.007	0.002	0.017	0	Hypothetical protein associated with Serine palmitoyltransferase		IS_insertion	BW25113_2981	CP009273.1	3122970	3122402	3123537
fig|679895.18.peg.3000	yghQ	IS5	0.001	0	0	0.001	0.005	0.001	0.003	0	0.003	0.003	0.001	0	0.011	0.001	0.005	0.001	0.002	0	0	0.001	0.001	0.005	0	0.002	0.001	0	0.002	0.005	0.011	0.001	Inner membrane protein YghQ%2C probably involved in polysaccharide biosynthesis		IS_insertion	BW25113_2983	CP009273.1	3125234	3124700	3125768
fig|679895.18.peg.3061	yqiG	IS2	0	0.006	0.001	0.002	0.002	0	0.004	0.004	0.005	0.004	0	0.002	0.011	0	0.001	0	0.008	0	0.004	0	0.007	0.006	0	0.003	0	0.007	0.01	0.004	0.011	0	Putative outer membrane usher protein YqiG		IS_insertion	BW25113_3046	CP009273.1	3182000	3180775	3183225
fig|679895.18.peg.3084	rpoD	Glu538Glu	0	0	0	0	0	0	0	0	0	0	0	0	0	0	0	0	0	0	0	0	0	0	0	0.041237	0	0	0	0	0.041237	0	RNA polymerase sigma factor RpoD		synonymous_variant	BW25113_3067	CP009273.1	3208019	A	G
fig|679895.18.peg.3185	rbfA	IS3	0	0	0	0	0	0	0	0	0	0	0	0	0	0	0	0	0	0	0	0	0	0	0	0	0	0	0	0.01	0.01	0	Ribosome-binding factor A		IS_insertion	BW25113_3167	CP009273.1	3306338	3306137	3306538
fig|679895.18.peg.3236	yhcE	IS5	0	0.003	0	0.004	0	0	0.007	0	0.001	0	0	0.001	0.01	0.003	0.004	0	0	0.008	0	0	0.003	0.001	0	0	0	0	0.004	0	0.01	0	hypothetical protein		IS_insertion	BW25113_4569	CP009273.1	3360214	3360142	3360285
fig|679895.18.peg.3238	yhcG	His103Arg	0	0	0	0	0	0	0	0	0	0	0	0	0	0	0	0	0	0.045113	0	0	0	0	0	0	0	0	0	0	0.045113	0	Putative uncharacterized protein YhcG	A2_9/N1/G2*	missense_variant	BW25113_3220	CP009273.1	3361493	A	G
fig|679895.18.peg.3238	yhcG	Met106Leu	0	0	0	0	0	0	0	0	0	0	0	0	0	0	0	0	0	0.044776	0	0	0	0	0	0	0	0	0	0	0.044776	0	Putative uncharacterized protein YhcG	A2_9/N1/G2*	missense_variant	BW25113_3220	CP009273.1	3361501	A	T
fig|679895.18.peg.3238	yhcG	Gly108Gly	0	0	0	0	0	0	0	0	0	0	0	0	0	0	0	0	0	0.045113	0	0	0	0	0	0	0	0	0	0	0.045113	0	Putative uncharacterized protein YhcG		synonymous_variant	BW25113_3220	CP009273.1	3361509	C	T
fig|679895.18.peg.3330	rplD	Arg170Cys	0	0	0	0	0	0	0	0	0	0	0	0	0	0	0	0	0	0.042254	0	0	0	0	0	0	0	0	0	0	0.042254	0	LSU ribosomal protein L4p (L1e)	A2_9	missense_variant	BW25113_3319	CP009273.1	3445138	G	A
fig|679895.18.peg.3423	feoB	Phe363Leu	0	0	0	0	0	0	0	0	0	0	0	0	0	0	0	0	0	0.048387	0	0	0	0	0	0	0	0	0	0	0.048387	0	Ferrous iron transport protein B	A2_9	missense_variant	BW25113_3409	CP009273.1	3534854	C	A
fig|679895.18.peg.3457	-	IS1A	0.001	0.001	0.005	0.002	0	0.001	0.009	0.002	0.004	0.001	0.001	0.003	0.014	0	0.004	0.001	0.004	0	0.001	0.001	0.008	0.006	0.002	0.001	0.001	0.003	0.004	0.006	0.014	0.001	Putative uncharacterized protein YrhA		IS_insertion	-	CP009273.1	3576710	3576605	3576815
ds_fig|679895.18.peg.3497<>us_fig|679895.18.peg.3498	ds_rhsB<>us_yhhI	ISEc1	0.001	0.005	0.002	0.003	0.001	0.001	0.005	0.012	0.006	0.002	0.001	0.003	0.005	0	0.004	0.001	0.006	0.007	0.002	0.001	0.008	0.007	0.003	0	0.001	0.007	0	0	0.012	0.001	ds_Protein RhsB<>us_H repeat-associated protein%2C YhhI family		IS_insertion	ds_BW25113_3482<>us_BW25113_3484	CP009273.1	3617263	3616788	3617738
fig|679895.18.peg.3523	-	IS5	0.002	0.005	0.005	0.007	0.003	0.002	0.009	0.004	0.002	0.003	0.002	0.002	0.005	0.002	0.006	0.002	0.002	0.017	0.001	0.002	0.009	0.005	0.003	0.005	0.002	0.002	0.005	0.001	0.017	0.002	Putative uncharacterized protein YhiS		IS_insertion	-	CP009273.1	3645043	3644651	3645434
fig|679895.18.peg.3730	gyrB	Cys476Phe	0	0	0	0	0	0	0	0	0	0	0	0	0	0	0	0	0	0	0.016304	0	0	0	0	0	0	0	0	0	0.016304	0	DNA gyrase subunit B (EC 5.99.1.3)	A2_9/N1/G5	missense_variant	BW25113_3699	CP009273.1	3872053	C	A
fig|679895.18.peg.3730	gyrB	Pro328Pro	0	0	0	0	0	0	0	0	0	0	0	0	0	0	0	0	0	0	0	0	0	0	0	0	0	0	0.020231	0	0.020231	0	DNA gyrase subunit B (EC 5.99.1.3)		synonymous_variant	BW25113_3699	CP009273.1	3872496	C	T
fig|679895.18.peg.3730	gyrB	Val167Glu	0	0	0	0	0	0	0	0	0	0	0	0	0	0	0.038721	0	0	0	0	0	0	0	0	0	0	0	0	0	0.038721	0	DNA gyrase subunit B (EC 5.99.1.3)	A2_9/N1/G5	missense_variant	BW25113_3699	CP009273.1	3872980	A	T
fig|679895.18.peg.3730	gyrB	Thr165Asn	0	0	0	0	0	0	0	0	0	0	0	0	0	0	0.035959	0	0	0	0	0	0	0	0	0	0	0	0	0	0.035959	0	DNA gyrase subunit B (EC 5.99.1.3)	A2_9/N1/G5	missense_variant	BW25113_3699	CP009273.1	3872986	G	T
fig|679895.18.peg.3730	gyrB	Thr165Ile	0	0	0	0	0	0	0	0	0	0	0	0.006692	0	0	0	0	0	0	0	0	0.99284	0.99195	0.990756	0.993631	0	0	0.018735	0	0.993631	0	DNA gyrase subunit B (EC 5.99.1.3)	A10/N1/G5	missense_variant	BW25113_3699	CP009273.1	3872986	G	A
fig|679895.18.peg.3730	gyrB	Gly77Ser	0	0.248	0.253119	0.889876	0.979695	0	0	0	0.061393	0.017578	0	0	0	0	0	0	0	0	0	0	0	0	0	0	0	0	0	0	0.979695	0	DNA gyrase subunit B (EC 5.99.1.3)	A10/N1/G5	missense_variant	BW25113_3699	CP009273.1	3873251	C	T
fig|679895.18.peg.3730	gyrB	Ala47Ser	0	0	0.147482	0.090164	0.089776	0	0	0	0	0	0	0	0	0	0	0	0.014925	0.1	0.029499	0	0	0	0	0	0	0	0	0	0.147482	0	DNA gyrase subunit B (EC 5.99.1.3)	A10/N2/G5	missense_variant	BW25113_3699	CP009273.1	3873341	C	A
fig|679895.18.peg.3996	rpoC	Pro64fs	0	0	0	0	0	0	0	0	0	0	0	0	0	0	0	0	0	0	0.011194	0	0	0	0	0	0	0	0	0	0.011194	0	DNA-directed RNA polymerase beta' subunit (EC 2.7.7.6)		frameshift_variant	BW25113_3988	CP009273.1	4175463	TG	T
fig|679895.18.peg.3996	rpoC	Gly336Ser	0	0	0.043738	0.541494	0.752161	0	0	0	0	0	0	0	0.038117	0	0	0	0	0	0	0	0	0	0	0	0	0	0	0	0.752161	0	DNA-directed RNA polymerase beta' subunit (EC 2.7.7.6)	A10/N2/G2	missense_variant	BW25113_3988	CP009273.1	4176283	G	A
fig|679895.18.peg.3996	rpoC	Leu770fs	0	0	0	0	0	0	0	0	0	0	0	0	0	0	0	0	0	0.023529	0	0	0	0	0	0	0	0	0	0	0.023529	0	DNA-directed RNA polymerase beta' subunit (EC 2.7.7.6)	A2_9/N1/G2	frameshift_variant	BW25113_3988	CP009273.1	4177583	TA	T
fig|679895.18.peg.3996	rpoC	Ala920Thr	0	0	0	0	0	0	0	0	0	0	0	0	0	0	0	0	0	0	0	0	0	0	0	0	0	0	0	0.017167	0.017167	0	DNA-directed RNA polymerase beta' subunit (EC 2.7.7.6)		missense_variant	BW25113_3988	CP009273.1	4178035	G	A
fig|679895.18.peg.3996	rpoC	Ala1323Val	0	0	0	0	0	0	0	0	0	0	0	0	0	0	0	0	0	0	0	0	0	0	0	0	0	0	0	0.017241	0.017241	0	DNA-directed RNA polymerase beta' subunit (EC 2.7.7.6)		missense_variant	BW25113_3988	CP009273.1	4179245	C	T
fig|679895.18.peg.4180	epmA	Pro120Pro	0	0	0	0	0	0	0	0	0	0	0	0	0	0	0	0	0	0.042017	0	0	0	0	0	0	0	0	0	0	0.042017	0	Translation elongation factor P Lys34:lysine transferase		synonymous_variant	BW25113_4155	CP009273.1	4372819	G	T
ds_fig|679895.18.peg.4290<>ds_fig|679895.18.peg.4291	ds_intB<>ds_-	IS2	0	0.002	0.001	0.003	0.005	0	0.004	0.003	0.002	0.008	0	0.001	0.007	0.004	0.011	0	0.004	0	0.003	0	0.008	0.003	0.001	0.004	0	0.002	0	0	0.011	0	ds_Prophage P4 integrase<>ds_hypothetical protein		IS_insertion	ds_BW25113_4271<>ds_-	CP009273.1	4487991	4487758	4488224
us_fig|679895.18.peg.4295<>us_fig|679895.18.peg.4296	us_-<>us_-	IS4	0.001	0	0	0.001	0	0.001	0.002	0	0.002	0	0.001	0.002	0.004	0	0	0.001	0.001	0.01	0	0.001	0.006	0.002	0	0	0.001	0	0.002	0.002	0.01	0.001	us_Putative phosphoethanolamine transferase YjgX<>us_hypothetical protein		IS_insertion	us_-<>us_-	CP009273.1	4491179	4490609	4491749
fig|679895.18.peg.4306	yjhV	ISEc52	0	0.002	0.002	0.004	0	0	0.004	0.006	0.007	0.004	0	0.002	0.004	0.001	0.003	0	0.003	0.005	0.002	0	0.002	0.012	0.004	0.001	0	0	0.007	0	0.012	0	Putative uncharacterized protein b4286		IS_insertion	BW25113_4286	CP009273.1	4499822	4499693	4499951
us_fig|679895.18.peg.4314<>us_fig|679895.18.peg.4315	us_fecI<>us_-	IS1F	0.002	0.003	0.001	0	0.002	0.002	0.006	0.006	0.003	0.004	0.002	0.001	0.003	0	0.004	0.002	0.006	0.01	0.006	0.002	0.004	0.009	0	0.004	0.002	0.002	0.005	0	0.01	0.002	us_RNA polymerase sigma factor FecI<>us_IS1 protein InsB		IS_insertion	us_BW25113_4293<>us_-	CP009273.1	4508296	4508053	4508538
fig|679895.18.peg.4317	yjhU	IS1F	0.002	0.001	0.003	0.002	0	0.002	0.006	0.004	0.002	0.003	0.002	0	0.002	0.001	0.003	0.002	0.001	0.01	0.002	0.002	0.002	0.004	0.002	0	0.002	0.003	0.002	0	0.01	0.002	Uncharacterized transcriptional regulator YjhU%2C SorC family		IS_insertion	BW25113_4295	CP009273.1	4509649	4509155	4510142
fig|679895.18.peg.4434	rob	Ala201Thr	0	0	0	0	0	0	0	0	0	0	0	0	0	0	0	0	0	0	0	0	0	0	0	0	0	0	0	0.066456	0.066456	0	DNA-binding transcriptional dual regulator Rob	A2_9/N1/G3	missense_variant	BW25113_4396	CP009273.1	4624527	C	T
fig|679895.18.peg.4434	rob	Gln194Pro	0	0	0	0	0	0	0	0	0	0	0	0	0	0	0	0	0.146497	0	0	0	0	0	0	0	0	0	0	0	0.146497	0	DNA-binding transcriptional dual regulator Rob	A10/N1/G3	missense_variant	BW25113_4396	CP009273.1	4624547	T	G
fig|679895.18.peg.4434	rob	Arg156His	0	0	0	0	0	0	0	0	0	0	0	0	0	0	0	0	0	0	0	0	0	0.010029	0	0	0	0	0	0	0.010029	0	DNA-binding transcriptional dual regulator Rob		missense_variant	BW25113_4396	CP009273.1	4624661	C	T
fig|679895.18.peg.4434	rob	Cys147Tyr	0	0	0	0	0	0	0	0	0	0	0	0	0	0	0	0	0	0	0	0	0	0	0	0	0	0	0	0.353896	0.353896	0	DNA-binding transcriptional dual regulator Rob	A10/N1/G3	missense_variant	BW25113_4396	CP009273.1	4624688	C	T
																																		* - category descriptions above
CNV analysis. Only genes with observed values greater or equal 2 or less or equal 0.5 and standard deviation of values among samples greater or equal 0.1 are reported.																															MAX	MAX_0hrs		CNV custer				Mid popint	Gene start	Gene end
fig|679895.18.peg.1628	uidR	-	0.618235	0.704335	0.790116	1.01219	1.12551	0.618235	0.606532	0.802716	0.660414	0.658456	0.618235	0.613591	0.620006	0.540788	0.65358	0.618235	0.656427	0.623699	0.821236	0.618235	0.440159	0.607792	0.549925	0.560402	0.618235	0.822029	0.893357	0.587151	1.12551	0.618235	Transcriptional repressor UidR		CNV	BW25113_1618	CP009273.1	1691014	1690719	1691309
fig|679895.18.peg.1629	hdhA	-	0.648964	0.716667	0.832832	2.41929	2.92588	0.648964	0.651248	0.847113	0.707545	0.699942	0.648964	0.700541	0.679793	0.634597	0.665813	0.648964	0.693362	0.636249	0.78625	0.648964	0.487088	0.641193	0.582092	0.605315	0.648964	0.809287	0.98163	0.626125	2.92588	0.648964	7-alpha-hydroxysteroid dehydrogenase (EC 1.1.1.159)		CNV	BW25113_1619	CP009273.1	1691914	1691530	1692297
fig|679895.18.peg.1630	malI	-	0.54352	0.637176	0.759088	2.33849	2.6495	0.54352	0.564239	0.861467	0.599083	0.662373	0.54352	0.610762	0.588355	0.490403	0.595117	0.54352	0.668538	0.595349	0.695556	0.54352	0.403007	0.585449	0.497985	0.5351	0.54352	0.777225	0.917566	0.535865	2.6495	0.54352	Maltose regulon regulatory protein MalI (repressor for malXY)		CNV	BW25113_1620	CP009273.1	1692923	1692409	1693437
fig|679895.18.peg.1631	malX	-	0.556509	0.625791	0.720952	2.25046	2.56055	0.556509	0.578936	0.76706	0.598062	0.60358	0.556509	0.610483	0.593561	0.489475	0.558185	0.556509	0.602276	0.526162	0.652959	0.556509	0.402536	0.559838	0.517325	0.497942	0.556509	0.715858	0.799649	0.56588	2.56055	0.556509	PTS system%2C maltose and glucose-specific IIC component / PTS system%2C maltose and glucose-specific IIB component (EC 2.7.1.69)		CNV	BW25113_1621	CP009273.1	1694408	1693612	1695204
fig|679895.18.peg.1632	malY	-	0.582462	0.613521	0.731668	2.1588	2.52076	0.582462	0.563314	0.824348	0.617632	0.615242	0.582462	0.61035	0.627383	0.520374	0.60261	0.582462	0.574105	0.513791	0.680987	0.582462	0.428	0.588091	0.497426	0.536181	0.582462	0.693909	0.83318	0.572457	2.52076	0.582462	Cystathionine beta-lyase MalY (EC 4.4.1.8) @ Maltose regulon modulator		CNV	BW25113_1622	CP009273.1	1695800	1695214	1696386
fig|679895.18.peg.1633	add	-	0.516336	0.583991	0.690672	1.94668	2.26417	0.516336	0.520749	0.70813	0.51332	0.543234	0.516336	0.535474	0.558927	0.469279	0.55254	0.516336	0.520398	0.538234	0.651498	0.516336	0.348011	0.529536	0.454792	0.446713	0.516336	0.615948	0.715791	0.487889	2.26417	0.516336	Adenosine deaminase (EC 3.5.4.4)		CNV	BW25113_1623	CP009273.1	1696991	1696490	1697491
fig|679895.18.peg.1634	ydgJ	-	0.54919	0.578986	0.705061	2.08982	2.48448	0.54919	0.542494	0.766913	0.589526	0.649849	0.54919	0.585391	0.615471	0.520887	0.562072	0.54919	0.592561	0.620518	0.688994	0.54919	0.413027	0.594095	0.496517	0.534076	0.54919	0.699265	0.787183	0.575709	2.48448	0.54919	Uncharacterized oxidoreductase YdgJ		CNV	BW25113_1624	CP009273.1	1698045	1697525	1698565
fig|679895.18.peg.1635	cnu	-	0.553415	0.680628	0.741622	2.37311	2.70892	0.553415	0.695993	0.805342	0.657516	0.670157	0.553415	0.66178	0.638944	0.595133	0.661735	0.553415	0.559315	0.72055	0.836948	0.553415	0.472699	0.656604	0.576614	0.624397	0.553415	0.75719	0.832147	0.629106	2.70892	0.553415	Cnu protein		CNV	BW25113_1625	CP009273.1	1699314	1699206	1699421
fig|679895.18.peg.1636	ydgK	-	0.650523	0.603847	0.707179	2.43218	2.76602	0.650523	0.604468	0.858641	0.629666	0.678348	0.650523	0.650737	0.638173	0.533561	0.693424	0.650523	0.669242	0.613355	0.805327	0.650523	0.446737	0.647587	0.525411	0.59837	0.650523	0.731877	0.817543	0.616285	2.76602	0.650523	Inner membrane protein YdgK		CNV	BW25113_1626	CP009273.1	1699727	1699507	1699947
fig|679895.18.peg.1637	rsxA	-	0.534633	0.586017	0.67322	2.02703	2.33793	0.534633	0.511494	0.748295	0.574256	0.530807	0.534633	0.575991	0.57277	0.465574	0.522764	0.534633	0.551325	0.549159	0.576706	0.534633	0.378929	0.552236	0.466234	0.447785	0.534633	0.632186	0.671937	0.51815	2.33793	0.534633	Electron transport complex protein RnfA		CNV	BW25113_1627	CP009273.1	1700315	1700024	1700605
fig|679895.18.peg.1638	rsxB	-	0.53721	0.602241	0.72022	2.09782	2.42911	0.53721	0.527809	0.775267	0.544088	0.550398	0.53721	0.586148	0.584221	0.431888	0.551058	0.53721	0.546408	0.557273	0.697743	0.53721	0.382486	0.579108	0.472439	0.452344	0.53721	0.75719	0.792882	0.511335	2.42911	0.53721	Electron transport complex protein RnfB		CNV	BW25113_1628	CP009273.1	1700894	1700605	1701183
fig|679895.18.peg.1639	rsxC	-	0.520367	0.5986	0.690377	2.10178	2.47379	0.520367	0.524107	0.755362	0.5325	0.544381	0.520367	0.544747	0.567198	0.468954	0.567419	0.520367	0.576338	0.540297	0.698939	0.520367	0.363016	0.535091	0.467108	0.481967	0.520367	0.733187	0.770568	0.533956	2.47379	0.520367	Electron transport complex protein RnfC		CNV	BW25113_1629	CP009273.1	1702287	1701176	1703398
fig|679895.18.peg.1640	rsxD	-	0.588216	0.627582	0.727595	2.17402	2.70081	0.588216	0.611127	0.805418	0.624988	0.63428	0.588216	0.589517	0.633128	0.531582	0.63388	0.588216	0.687019	0.513065	0.699306	0.588216	0.410132	0.590252	0.52734	0.545679	0.588216	0.745089	0.801461	0.603356	2.70081	0.588216	Electron transport complex protein RnfD		CNV	BW25113_1630	CP009273.1	1703958	1703459	1704457
fig|679895.18.peg.1641	rsxG	-	0.529392	0.591589	0.722708	2.05129	2.41231	0.529392	0.549225	0.746863	0.588089	0.543572	0.529392	0.52575	0.60349	0.446665	0.617131	0.529392	0.570686	0.45028	0.620162	0.529392	0.404121	0.540763	0.439874	0.461728	0.529392	0.657436	0.749877	0.543067	2.41231	0.529392	Electron transport complex protein RnfG		CNV	BW25113_1631	CP009273.1	1704771	1704461	1705081
fig|679895.18.peg.1642	rsxE	-	0.60333	0.651568	0.771611	2.33361	2.72393	0.60333	0.596744	0.809206	0.577517	0.608726	0.60333	0.612051	0.601467	0.507015	0.624746	0.60333	0.640927	0.569696	0.725026	0.60333	0.430144	0.601564	0.524142	0.519444	0.60333	0.719276	0.851952	0.577488	2.72393	0.60333	Electron transport complex protein RnfE		CNV	BW25113_1632	CP009273.1	1705433	1705085	1705780
fig|679895.18.peg.1643	nth	-	0.639103	0.657877	0.763398	2.46482	2.79814	0.639103	0.669001	0.878441	0.668121	0.668296	0.639103	0.655445	0.68962	0.534591	0.677609	0.639103	0.71111	0.618945	0.733404	0.639103	0.452493	0.681614	0.574885	0.566837	0.639103	0.768373	0.883984	0.566866	2.79814	0.639103	Endonuclease III (EC 4.2.99.18)		CNV	BW25113_1633	CP009273.1	1706098	1705780	1706415
fig|679895.18.peg.1644	dtpA	-	0.568932	0.624467	0.750146	2.21688	2.4867	0.568932	0.600325	0.795108	0.651003	0.644328	0.568932	0.655445	0.670111	0.543598	0.653143	0.568932	0.633061	0.575686	0.668957	0.568932	0.458463	0.61266	0.549658	0.535633	0.568932	0.758144	0.784787	0.632553	2.4867	0.568932	Di-tripeptide/H+ symporter DtpA		CNV	BW25113_1634	CP009273.1	1707777	1707026	1708528
fig|679895.18.peg.1645	gstA	-	0.567655	0.645668	0.678339	2.23256	2.4422	0.567655	0.601193	0.762974	0.596389	0.624416	0.567655	0.61586	0.629915	0.499189	0.626618	0.567655	0.633839	0.606966	0.662881	0.567655	0.418816	0.597526	0.535098	0.552358	0.567655	0.64902	0.79298	0.536678	2.4422	0.567655	Glutathione S-transferase (EC 2.5.1.18)		CNV	BW25113_1635	CP009273.1	1708937	1708634	1709239
fig|679895.18.peg.1646	pdxY	-	0.54889	0.629084	0.721215	2.23706	2.69692	0.54889	0.58578	0.830571	0.612514	0.576335	0.54889	0.614888	0.660139	0.523855	0.652182	0.54889	0.602447	0.532426	0.708399	0.54889	0.433266	0.617574	0.524258	0.560831	0.54889	0.710274	0.803903	0.578718	2.69692	0.54889	Pyridoxal kinase (EC 2.7.1.35)		CNV	BW25113_1636	CP009273.1	1709713	1709283	1710143
fig|679895.18.peg.1647	tyrS	-	0.559531	0.673098	0.73787	2.27202	2.63418	0.559531	0.592623	0.830147	0.649287	0.642377	0.559531	0.621869	0.649379	0.523108	0.619167	0.559531	0.646108	0.54717	0.70713	0.559531	0.443873	0.627069	0.555147	0.567704	0.559531	0.7916	0.838399	0.657087	2.63418	0.559531	Tyrosyl-tRNA synthetase (EC 6.1.1.1)		CNV	BW25113_1637	CP009273.1	1710842	1710205	1711479
fig|679895.18.peg.1648	pdxH	-	0.580234	0.653534	0.795235	2.35605	2.73975	0.580234	0.569514	0.810235	0.59876	0.637181	0.580234	0.602246	0.598205	0.534065	0.605647	0.580234	0.637988	0.634348	0.809451	0.580234	0.398872	0.602357	0.505773	0.509993	0.580234	0.795844	0.83254	0.552651	2.73975	0.580234	Pyridoxamine 5'-phosphate oxidase (EC 1.4.3.5)		CNV	BW25113_1638	CP009273.1	1711936	1711608	1712264
fig|679895.18.peg.1649	mliC	-	0.635205	0.694585	0.748093	2.53776	2.84559	0.635205	0.5575	0.829569	0.619707	0.621757	0.635205	0.639846	0.617941	0.530179	0.637852	0.635205	0.680859	0.604303	0.732115	0.635205	0.45984	0.627719	0.547207	0.535868	0.635205	0.803559	0.908266	0.574693	2.84559	0.635205	Inhibitor of vertebrate c-type lysozyme%2C outer membrane %3D> MliC		CNV	BW25113_1639	CP009273.1	1712488	1712323	1712652
fig|679895.18.peg.1650	anmK	-	0.593011	0.649656	0.738387	2.31084	2.63796	0.593011	0.575772	0.816411	0.596652	0.662401	0.593011	0.633228	0.625841	0.499049	0.630279	0.593011	0.614171	0.559047	0.664661	0.593011	0.424123	0.581926	0.558547	0.518662	0.593011	0.772464	0.829736	0.546741	2.63796	0.593011	Anhydro-N-acetylmuramic acid kinase (EC 2.7.1.170)		CNV	BW25113_1640	CP009273.1	1713305	1712750	1713859
fig|679895.18.peg.1651	slyB	-	0.511833	0.537773	0.619976	1.83015	2.08863	0.511833	0.504803	0.691725	0.524537	0.481769	0.511833	0.526398	0.557708	0.43532	0.501893	0.511833	0.521454	0.464275	0.5661	0.511833	0.372281	0.496258	0.472824	0.47299	0.511833	0.598333	0.681975	0.448126	2.08863	0.511833	Outer membrane lipoprotein pcp precursor		CNV	BW25113_1641	CP009273.1	1714367	1714133	1714600
fig|679895.18.peg.1652	slyA	-	0.603559	0.683228	0.780645	2.36364	2.70179	0.603559	0.616427	0.892726	0.68555	0.679093	0.603559	0.64393	0.663608	0.559445	0.622823	0.603559	0.659562	0.587798	0.710461	0.603559	0.516785	0.612925	0.539711	0.563083	0.603559	0.792103	0.839035	0.624336	2.70179	0.603559	Transcriptional regulator SlyA		CNV	BW25113_1642	CP009273.1	1714864	1714647	1715081
fig|679895.18.peg.1653	ydhI	-	0.582003	0.684834	0.795129	2.2599	2.89303	0.582003	0.556878	0.849619	0.612099	0.607795	0.582003	0.588795	0.611583	0.536797	0.598532	0.582003	0.665531	0.569696	0.768205	0.582003	0.377792	0.579108	0.518953	0.580914	0.582003	0.803559	0.795637	0.528852	2.89303	0.582003	Tetrapartite efflux system component%2C FusD-like		CNV	BW25113_1643	CP009273.1	1715400	1715282	1715518
fig|679895.18.peg.1654	ydhJ	-	0.619662	0.663294	0.805332	2.29386	2.76191	0.619662	0.60851	0.846556	0.641224	0.670157	0.619662	0.616148	0.63843	0.567027	0.641153	0.619662	0.652893	0.577386	0.720658	0.619662	0.447934	0.619735	0.578665	0.583104	0.619662	0.836473	0.853272	0.609726	2.76191	0.619662	Tetrapartite efflux system%2C membrane fusion component FusE-like		CNV	BW25113_1644	CP009273.1	1715950	1715521	1716378
fig|679895.18.peg.1655	ydhK	-	0.605306	0.683141	0.810167	2.40104	2.82247	0.605306	0.606651	0.869192	0.618784	0.656683	0.605306	0.649678	0.667351	0.567261	0.619295	0.605306	0.673483	0.63384	0.7439	0.605306	0.423015	0.622083	0.56014	0.547174	0.605306	0.827952	0.876234	0.639541	2.82247	0.605306	Tetrapartite efflux system%2C inner membrane component FusBC-like		CNV	BW25113_1645	CP009273.1	1717395	1716399	1718390
fig|679895.18.peg.1656	sodC	-	0.5784	0.65124	0.749586	2.21183	2.60627	0.5784	0.555632	0.859286	0.605083	0.626544	0.5784	0.626557	0.639495	0.52272	0.615633	0.5784	0.615861	0.541553	0.680558	0.5784	0.416017	0.595413	0.552891	0.556648	0.5784	0.729446	0.785304	0.544984	2.60627	0.5784	Superoxide dismutase [Cu-Zn] precursor (EC 1.15.1.1)		CNV	BW25113_1646	CP009273.1	1718652	1718391	1718912
fig|679895.18.peg.1657	ydhF	-	0.530912	0.599947	0.684482	2.07158	2.33876	0.530912	0.559868	0.756386	0.598958	0.580803	0.530912	0.583803	0.610195	0.47091	0.588222	0.530912	0.559853	0.529231	0.582083	0.530912	0.368852	0.563468	0.517338	0.514658	0.530912	0.631719	0.748932	0.5331	2.33876	0.530912	Oxidoreductase YdhF		CNV	BW25113_1647	CP009273.1	1719441	1718993	1719889
fig|679895.18.peg.1659	nemR	-	0.606311	0.61486	0.773477	2.42507	2.77868	0.606311	0.602973	0.849619	0.669504	0.647819	0.606311	0.62056	0.66592	0.517678	0.608144	0.606311	0.680859	0.702802	0.732115	0.606311	0.437185	0.631946	0.59276	0.538683	0.606311	0.808469	0.803903	0.579165	2.77868	0.606311	Transcriptional repressor NemR%2C AcrR family		CNV	BW25113_1649	CP009273.1	1720009	1719949	1720068
fig|679895.18.peg.1659	nemR	-	0.596745	0.67156	0.757692	2.28725	2.69108	0.596745	0.584107	0.829569	0.641444	0.641436	0.596745	0.637577	0.613069	0.526922	0.625619	0.596745	0.647668	0.63739	0.788828	0.596745	0.430712	0.603565	0.560799	0.507848	0.596745	0.801455	0.839035	0.575012	2.69108	0.596745	Transcriptional repressor NemR%2C AcrR family		CNV	BW25113_1649	CP009273.1	1720580	1720280	1720879
fig|679895.18.peg.1660	nemA	-	0.558766	0.632831	0.749835	2.30158	2.63106	0.558766	0.553763	0.790931	0.575672	0.545123	0.558766	0.591442	0.575743	0.51106	0.559504	0.558766	0.605028	0.562597	0.698603	0.558766	0.377587	0.570654	0.503384	0.505837	0.558766	0.743006	0.783237	2.98825	2.98825	0.558766	N-ethylmaleimide reductase		CNV	BW25113_1650	CP009273.1	1721465	1720916	1722013
fig|679895.18.peg.1661	gloA	-	0.634746	0.660745	0.77945	2.36436	2.84356	0.634746	0.594667	0.76566	0.623856	0.580803	0.634746	0.666696	0.637403	0.501991	0.557465	0.634746	0.666338	0.738297	0.709774	0.634746	0.40657	0.631242	0.561238	0.547442	0.634746	0.781193	0.903789	12.1811	12.1811	0.634746	Lactoylglutathione lyase (EC 4.4.1.5)		CNV	BW25113_1651	CP009273.1	1722298	1722094	1722501
fig|679895.18.peg.1662	rnt	-	0.582855	0.637802	0.767504	2.38296	2.86905	0.582855	0.59087	0.832791	0.601526	0.612715	0.582855	0.626881	0.628594	0.517678	0.651583	0.582855	0.658732	0.606966	0.768205	0.582855	0.400622	0.585449	0.545312	0.535734	0.582855	0.762177	0.848483	12.3928	12.3928	0.582855	Ribonuclease T		CNV	BW25113_1652	CP009273.1	1722928	1722604	1723251
fig|679895.18.peg.1663	lhr	-	0.522137	0.600167	0.70479	2.1439	2.44725	0.522137	0.530344	0.760087	0.539653	0.566307	0.522137	0.567191	0.585238	1.10188	1.17487	0.522137	0.592705	0.565278	0.671233	0.522137	0.367956	0.54772	0.483914	0.489284	0.522137	0.675105	0.76798	11.2229	11.2229	0.522137	Probable ATP-dependent helicase lhr (EC 3.6.1.-)		CNV	BW25113_1653	CP009273.1	1725652	1723344	1727960
fig|679895.18.peg.1664	grxD	-	0.624198	0.747353	0.786916	2.66588	3.1108	0.624198	0.607956	0.907889	0.645297	0.675742	0.624198	0.675015	0.632393	2.88179	3.10363	0.624198	0.779277	2.29476	0.966701	0.624198	0.415754	0.666291	0.54663	0.55933	0.624198	0.900117	0.995063	13.3979	13.3979	0.624198	Probable monothiol glutaredoxin ydhD		CNV	BW25113_1654	CP009273.1	1728185	1728011	1728358
fig|679895.18.peg.1666	mepH	-	0.582646	0.655697	0.716138	2.31362	2.62003	0.582646	0.583289	0.828566	0.578208	0.621385	0.582646	0.626686	0.600946	2.82105	2.82158	0.582646	0.602447	2.94857	1.01465	0.582646	0.445023	0.600455	0.535098	0.49176	0.582646	0.7705	0.798944	11.5252	11.5252	0.582646	Murein DD-endopeptidase MepH		CNV	BW25113_1655	CP009273.1	1729100	1728692	1729507
fig|679895.18.peg.1667	sodB	-	0.660167	0.708596	0.781156	2.33841	2.57151	0.660167	0.593718	0.856064	0.652905	0.708452	0.660167	0.682308	0.719101	3.03968	3.1231	0.660167	0.636605	2.97854	1.01273	0.660167	0.43736	0.674217	0.60561	0.601695	0.660167	0.799585	0.863244	12.9435	12.9435	0.660167	Superoxide dismutase [Fe] (EC 1.15.1.1)		CNV	BW25113_1656	CP009273.1	1729926	1729635	1730216
fig|679895.18.peg.1668	ydhP	-	0.569268	0.627566	0.713519	2.27273	2.51627	0.569268	0.580356	0.854053	0.566929	0.579944	0.569268	0.570905	0.651157	2.67821	2.7267	0.569268	0.626499	2.81694	0.935965	0.569268	0.43596	0.586424	0.533501	0.522079	0.569268	0.714051	0.804062	11.7708	11.7708	0.569268	Inner membrane transport protein YdhP		CNV	BW25113_1657	CP009273.1	1730963	1730378	1731547
fig|679895.18.peg.1669	ynhF	-	0.572372	0.597653	0.734654	2.27843	2.85654	0.572372	0.524486	0.720547	0.560226	0.603142	0.572372	0.526398	0.604646	2.46779	2.60383	0.572372	0.632456	2.77926	0.995058	0.572372	0.384527	0.576995	0.488969	0.514283	0.572372	0.815015	0.777038	10.9594	10.9594	0.572372	hypothetical protein		CNV	BW25113_4602	CP009273.1	1731773	1731713	1731832
fig|679895.18.peg.1670	purR	-	0.625573	0.684938	0.800898	2.36712	2.6694	0.625573	0.615657	0.801317	0.623982	0.661696	0.625573	0.618601	0.65604	2.83038	2.89297	0.625573	0.625123	3.13066	1.1038	0.625573	0.425718	0.632715	0.587098	0.536124	0.625573	0.761752	0.883373	12.5888	12.5888	0.625573	Purine nucleotide synthesis repressor		CNV	BW25113_1658	CP009273.1	1732614	1732101	1733126
fig|679895.18.peg.1671	ydhB	-	0.586498	0.587787	0.697921	2.2207	2.47988	0.586498	0.571827	0.732076	0.54252	0.614683	0.586498	0.593333	0.622681	2.68928	2.72337	0.586498	0.59922	2.6387	0.982168	0.586498	0.383302	0.570231	0.507882	0.5308	0.586498	0.722712	0.747279	11.4549	11.4549	0.586498	LysR-family transcriptional regulator YdhB		CNV	BW25113_1659	CP009273.1	1733589	1733123	1734055
fig|679895.18.peg.1672	ydhC	-	0.583944	0.618389	0.730289	2.31239	2.65739	0.583944	0.600289	0.886442	0.645457	0.709679	0.583944	0.640893	0.682283	10.0646	11.9357	0.583944	0.624265	6.91744	7.71338	0.583944	0.438221	0.624793	0.587437	0.606109	0.583944	0.733187	0.840943	12.5139	12.5139	0.583944	Inner membrane transport protein YdhC		CNV	BW25113_1660	CP009273.1	1734774	1734168	1735379
fig|679895.18.peg.1673	cfa	-	0.580275	0.617154	0.724546	2.26014	2.59675	0.580275	0.597606	0.835353	0.62226	0.667866	0.580275	0.616109	0.645643	14.1721	16.6893	0.580275	0.617812	10.5404	13.4846	0.580275	0.425222	0.62902	3.1327	3.43625	0.580275	0.745776	0.799611	11.6731	16.6893	0.580275	Cyclopropane-fatty-acyl-phospholipid synthase (EC 2.1.1.79)	AMP1736244	CNV	BW25113_1661	CP009273.1	1736244	1735670	1736818
fig|679895.18.peg.1674	ribC	-	0.605656	0.648618	0.694551	2.37502	2.65354	0.605656	0.601549	0.840668	0.63433	0.737173	0.605656	0.625584	0.639495	14.3992	17.1524	0.605656	0.628308	10.9771	13.6767	0.605656	0.462902	0.631946	7.25974	8.08481	0.605656	0.703261	0.828998	11.989	17.1524	0.605656	Riboflavin synthase eubacterial/eukaryotic (EC 2.5.1.9)	AMP1736244	CNV	BW25113_1662	CP009273.1	1737179	1736858	1737499
fig|679895.18.peg.1675	mdtK	-	0.579841	0.620595	0.748093	2.21977	2.52111	0.579841	0.579124	0.817217	0.617731	0.703133	0.579841	0.603219	0.669223	13.7746	16.4791	0.579841	0.654122	10.3222	12.9799	0.579841	0.411993	0.614283	7.07835	7.94645	0.579841	0.699052	0.774971	11.6648	16.4791	0.579841	Multidrug efflux transporter MdtK	AMP1736244	CNV	BW25113_1663	CP009273.1	1738401	1737714	1739087
fig|679895.18.peg.1676	ydhQ	-	0.567433	0.587505	0.674007	2.20267	2.45301	0.567433	0.537807	0.765178	0.586934	0.675599	0.567433	0.580504	0.637106	13.3508	15.7252	0.567433	0.608876	10.3332	12.9699	0.567433	0.419758	0.573743	6.84734	7.57737	0.567433	0.701462	0.764638	11.8083	15.7252	0.567433	Uncharacterized protein YdhQ	AMP1736244	CNV	BW25113_1664	CP009273.1	1739756	1739128	1740384
fig|679895.18.peg.1677	ydhR	-	0.655385	0.630919	0.677166	2.41118	2.65702	0.655385	0.589892	0.772552	0.607257	0.688773	0.655385	0.61035	0.604646	13.8096	16.5274	0.655385	0.633263	10.7683	14.1409	0.655385	0.409631	0.596016	7.11139	7.78932	0.655385	0.797013	0.755338	11.3664	16.5274	0.655385	Putative monooxygenase YdhR	AMP1736244	CNV	BW25113_1667	CP009273.1	1741110	1740957	1741262
fig|679895.18.peg.1678	ydhS	-	0.605502	0.618773	0.724992	2.17419	2.63841	0.605502	0.589049	0.810698	0.635492	0.67826	0.605502	0.614754	0.654495	12.2397	14.8999	0.605502	0.62904	10.7807	13.29	0.605502	0.417375	0.590049	7.03402	7.95361	0.605502	0.734342	0.808644	0.968915	14.8999	0.605502	Uncharacterized protein YdhS	AMP1736244	CNV	BW25113_1668	CP009273.1	1742190	1741388	1742992
fig|679895.18.peg.1679	ydhT	-	0.573595	0.595231	0.709104	2.16488	2.37423	0.573595	0.585531	0.801443	0.578208	0.669744	0.573595	0.600013	0.647936	11.5164	14.1135	0.573595	0.5776	6.44117	7.4363	0.573595	0.408475	0.621614	6.8512	7.7401	0.573595	0.690999	0.711366	0.665382	14.1135	0.573595	Uncharacterized protein YdhT	AMP1736244	CNV	BW25113_1669	CP009273.1	1743410	1743004	1743816
fig|679895.18.peg.1680	ydhU	-	0.632708	0.640861	0.713749	2.23521	2.52617	0.632708	0.604634	0.879415	0.655057	0.706975	0.632708	0.634048	0.678766	12.0782	14.8914	0.632708	0.651817	3.05613	1.04948	0.632708	0.450111	0.656369	7.31608	8.21059	0.632708	0.71282	0.785304	0.650971	14.8914	0.632708	Thiosulfate reductase subunit like	AMP1736244	CNV	BW25113_1670	CP009273.1	1744213	1743820	1744605
fig|679895.18.peg.1681	ydhX	-	0.657678	0.713895	0.837187	2.5074	2.7365	0.657678	0.648237	0.91687	0.637689	0.771922	0.657678	0.677284	0.697906	12.8797	15.7838	0.657678	0.703984	3.31701	1.1609	0.657678	0.43841	0.678444	7.70549	8.74719	0.657678	0.800832	0.913433	0.724516	15.7838	0.657678	Uncharacterized ferredoxin-like protein YdhX	AMP1736244	CNV	BW25113_1671	CP009273.1	1744879	1744602	1745156
fig|679895.18.peg.1682	ydhW	-	0.616401	0.702697	0.817847	2.47249	2.96499	0.616401	0.66989	0.945214	0.641049	0.765894	0.616401	0.687494	0.695648	13.0541	16.0849	0.616401	0.678554	2.11906	0.990639	0.616401	0.444358	0.693239	7.85514	9.10586	0.616401	0.729446	0.846711	0.725154	16.0849	0.616401	Uncharacterized protein YdhW	AMP1736244	CNV	BW25113_1672	CP009273.1	1745653	1745334	1745972
fig|679895.18.peg.1683	ydhV	-	0.621237	0.646979	0.770762	1.78909	2.02926	0.621237	0.595611	0.825354	0.644606	0.712127	0.621237	0.677593	0.656146	8.60893	10.6169	0.621237	0.644043	0.628747	0.777579	0.621237	0.440859	0.616479	2.36244	2.62755	0.621237	0.745089	0.791128	0.692599	10.6169	0.621237	Uncharacterized molybdopterin-containing oxidoreductase YdhV		CNV	BW25113_1673	CP009273.1	1747036	1745985	1748087
		Selected genes with mutations reaching Amax≥10%
			Reactor 1					Reactor 2					Reactor 3					Reactor 4				Reactor 5					Reactor 6
		Evolution time:	0 hrs	53 hrs	72 hrs	172 hrs	189 hrs	0 hrs	53 hrs	71 hrs	172 hrs	189 hrs	0 hrs	53 hrs	72 hrs	172 hrs	189 hrs	0 hrs	50 hrs	172 hrs	189 hrs	0 hrs	53 hrs	72 hrs	172 hrs	189 hrs	0 hrs	50 hrs	72 hrs	189 hrs	MAX	Max_ohrs	Annotation
		us_lon:IS	0	0	0	0.093	0.104	0	0	0	0.776	0.769	0	0.001	0.001	0	0.004	0	0	0	0	0	0	0	0	0	0	0	0	0	0.776	0	us_ATP-dependent lon protease La (EC 3.4.21.53) Type I
		acrR:Thr5Asn	0	0.072961	0.199187	0.360324	0.217391	0	0.015414	0	0	0	0	0	0	0	0	0	0	0	0	0	0	0	0	0	0	0.08867	0.107143	0.985795	0.985795	0	Transcriptional regulator AcrR of acrAB operon
		acrR:Thr5Ile	0	0	0	0	0	0	0	0	0	0	0	0	0	0	0	0	0	0	0	0	0.076305	0.786667	0.088028	0.016878	0	0	0	0	0.786667	0	Transcriptional regulator AcrR of acrAB operon
		acrR:Pro85Gln	0	0	0	0	0	0	0.078341	0.135266	0	0	0	0	0	0	0	0	0	0	0	0	0	0	0	0	0	0	0	0	0.135266	0	Transcriptional regulator AcrR of acrAB operon
		acrR:IS_all	0	0.668	0.517	0.131	0.14	0	0.866	0.92	0.932	0.946	0	0.118	0.11	0.021	0.013	0	0.74	0.906	0.953	0	0.076	0.106	0.007	0	0	0.673	0.799	0.014	1.979	0	Transcriptional regulator AcrR of acrAB operon
		us_acrA:all	0	0	0	0.086598	0.200692	0	0	0	0	0	0	0.865188	0.9	0.987903	0.992629	0	0.23159	0	0	0	0	0	0	0	0	0	0	0	0.992629	0	us_membrane protein AcrA ofAcrAB multidrug efflux pump<>us_Transcriptional regulator AcrR of acrAB operon
		us_marC:all	0	0	0	0	0	0	0	0	0	0	0	0	0.290676	0	0	0	0	0	0	0	0	0	0	0	0	0	0	0.156951	0.290676	0	us_UPF0056 inner membrane protein MarC<>us_Multiple antibiotic resistance protein MarR
		marR:Glu10Asp	0	0	0	0	0	0	0	0	0	0	0	0	0	0	0	0	0	0	0.28	0	0	0	0	0	0	0	0	0	0.28	0	Multiple antibiotic resistance protein MarR
		us_mdtK:SNV	0	0	0	0	0	0	0	0	0.404348	0.491329	0	0	0	0	0	0	0	0	0	0	0	0	0	0	0	0	0	0	0.491329	0	us_Multidrug efflux transporter MdtK (us_Riboflavin synthase eubacterial/eukaryotic (EC 2.5.1.9))
		gyrB:Val167Glu	0	0	0	0	0	0	0	0	0	0	0	0	0	0	0.038721	0	0	0	0	0	0	0	0	0	0	0	0	0	0.038721	0	DNA gyrase subunit B (EC 5.99.1.3)
		gyrB:Thr165Asn	0	0	0	0	0	0	0	0	0	0	0	0	0	0	0.035959	0	0	0	0	0	0	0	0	0	0	0	0	0	0.035959	0	DNA gyrase subunit B (EC 5.99.1.3)
		gyrB:Thr165Ile	0	0	0	0	0	0	0	0	0	0	0	0.006692	0	0	0	0	0	0	0	0	0.99284	0.99195	0.990756	0.993631	0	0	0.018735	0	0.993631	0	DNA gyrase subunit B (EC 5.99.1.3)
		gyrB:Gly77Ser	0	0.248	0.253119	0.889876	0.979695	0	0	0	0.061393	0.017578	0	0	0	0	0	0	0	0	0	0	0	0	0	0	0	0	0	0	0.979695	0	DNA gyrase subunit B (EC 5.99.1.3)
		gyrB:Ala47Ser	0	0	0.147482	0.090164	0.089776	0	0	0	0	0	0	0	0	0	0	0	0.014925	0.1	0.029499	0	0	0	0	0	0	0	0	0	0.147482	0	DNA gyrase subunit B (EC 5.99.1.3)
		rob:Ala201Thr	0	0	0	0	0	0	0	0	0	0	0	0	0	0	0	0	0	0	0	0	0	0	0	0	0	0	0	0.066456	0.066456	0	DNA-binding transcriptional dual regulator Rob
		rob:Gln194Pro	0	0	0	0	0	0	0	0	0	0	0	0	0	0	0	0	0.146497	0	0	0	0	0	0	0	0	0	0	0	0.146497	0	DNA-binding transcriptional dual regulator Rob
		rob:Cys147Tyr	0	0	0	0	0	0	0	0	0	0	0	0	0	0	0	0	0	0	0	0	0	0	0	0	0	0	0	0.353896	0.353896	0	DNA-binding transcriptional dual regulator Rob
		yadG:Val83fs	0	0	0	0	0	0	0	0	0	0	0	0	0	0	0	0	0	0	0	0	0	0	0.853242	0.965675	0	0	0	0	0.965675	0	Uncharacterized ABC transporter ATP-binding protein YadG
		ydhV:Asn231Lys	0	0	0	0	0	0	0	0	0	0	0	0	0	0	0.218563	0	0	0	0	0	0	0	0	0	0	0	0	0	0.218563	0	Uncharacterized molybdopterin-containing oxidoreductase YdhV
			0	0.988961	1.11679	1.65096	1.73155	0	0.959755	1.05527	2.17374	2.22391	0	0.99088	1.30168	1.0089	1.30287	0	1.13301	1.006	1.2625	0	1.14514	1.88462	1.93903	1.97618	0	0.76167	0.924878	1.5771
		mdtK:AMP	0.579841	0.620595	0.748093	2.21977	2.52111	0.579841	0.579124	0.817217	0.617731	0.703133	0.579841	0.603219	0.669223	13.7746	16.4791	0.579841	0.654122	10.3222	12.9799	0.579841	0.411993	0.614283	7.07835	7.94645	0.579841	0.699052	0.774971	11.6648	16.4791	0.579841	Multidrug efflux transporter MdtK
	Figure 2A. Dynamics of major mutational variants in morbidostat-based evolution of resistance to GP6 compound in E. coli BW25113. Cumulative area plots are shown for the most prominent mutational variants reaching relative abundance Amax ≥10% in at least one sample. Plots are shown for each of the six reactors R1-R6. Y-axis shows variant abundance (%) in bacterial population samples taken at corr…

## Sheet: S1B
Table S1B. Frequencies of variants and CNV numbers observed in sequencing data from evolved population samples of A. baumannii.																														A10	Acquired; max abundance ≥10%		/N2 etc	number of occurrences in different reactors (at A>2%) shown if more than one
us_ and ds_ prefixes mark upstream and downstream positions of mutation.																														A2_9	Acquired; 10%> max abundance >2%		/G2 etc	number of distinct events per gene/intergenic (at A>2%); shown if more than one
For IS elements insertions and CNV events Ref and Alt columns show boundaries of genes.																														P	preexisting
SNVs and IS elements (by iJUMP)
			Reactor 1				Reactor 2				Reactor 3				Reactor 4				Reactor 5				Reactor 6							N or G >1	Filters:
		Evolution time:	0 hrs	51 hrs	77 hrs	123 hrs	0 hrs	51 hrs	77 hrs	123 hrs	0 hrs	51 hrs	77 hrs	123 hrs	0 hrs	51 hrs	77 hrs	123 hrs	0 hrs	51 hrs	77 hrs	123 hrs	0 hrs	51 hrs	77 hrs	123 hrs				Not P or A<2	nonysnonymous			ascedning
ID	Gene	Mutation	1A	1C	1D	1F	2A	2C	2D	2F	3A	3C	3D	3F	4A	4C	4D	4F	5A	5C	5D	5F	6A	6C	6D	6F	MAX	MAX_0hrs	Annotation	Category*	Effect	Locus Tag	Chrom	Pos	Ref	Alt
fig|400667.82.peg.3655	-	Lys86Ile	0	0	0	0	0	0	0	0	0	0	0	0	0	0	0	0.118	0	0	0	0	0	0	0	0	0.118	0	hypothetical protein	A10/N1/G1	missense_variant	AUO97b_00003	NODE_2_length_148137_cov_371.33_ID_22131	3141	T	A
fig|400667.82.peg.3657	-	Val790Ile	0	0	0	0	0	0	0	0	0	0	0	0	0	0	0	0.108	0	0	0	0	0	0	0	0	0.108	0	Probably methylase/helicase	A10/N1/G2	missense_variant	AUO97b_00005	NODE_2_length_148137_cov_371.33_ID_22131	7934	G	A
fig|400667.82.peg.3657	-	Phe1089Tyr	0	0	0	0	0	0	0	0.063	0	0	0	0	0	0	0	0	0	0	0	0	0	0	0	0	0.063	0	Probably methylase/helicase	A2_9/N1/G2	missense_variant	AUO97b_00005	NODE_2_length_148137_cov_371.33_ID_22131	8832	T	A
fig|400667.82.peg.27	-	Ala35Thr	0	0	0	0	0.996	1	1	0.997	0	0	0	0	0	0	0	0	0	0	0	0	0	0	0	0	1	0.996	FIG00350577: hypothetical protein	P	missense_variant	AUO97b_00167	NODE_1_length_3909467_cov_533.478_ID_22129	27269	C	T
fig|400667.82.peg.3673	-	Ile69Ile	0	0	0	0	0	0	0	0	0	0	0	0	0	0	0	0	0	0	0	0	0	0	0.042	0	0.042	0	Peptidase, M23/M37 family	A2_9	synonymous_variant	AUO97b_00021	NODE_2_length_148137_cov_371.33_ID_22131	31369	C	T
fig|400667.82.peg.3673	-	Val345fs	0	0	0	0	0	0.01	0	0	0	0	0	0	0	0	0	0	0	0	0	0	0	0	0	0	0.01	0	Peptidase, M23/M37 family	A<2	frameshift_variant	AUO97b_00021	NODE_2_length_148137_cov_371.33_ID_22131	32193	TG	T
fig|400667.82.peg.3677	-	ISAba1	0	0	0	0	0	0	0	0	0	0.003	0	0	0	0	0	0.035	0	0	0	0	0	0	0	0	0.035	0	hypothetical protein	A2_9	IS_insertion	AUO97b_00025	NODE_2_length_148137_cov_371.33_ID_22131	34888	34058	35717
fig|400667.82.peg.3679	-	Gln129_Asp130delinsHis	0.358	0.092	0.024	0	0	0	0	0	0	0	0	0	0	0	0	0	0	0	0	0	0	0	0	0	0.358	0.358	Error-prone, lesion bypass DNA polymerase V (UmuC)	P	disruptive_inframe_deletion	AUO97b_00027	NODE_2_length_148137_cov_371.33_ID_22131	36882	CAAG	C
fig|400667.82.peg.3706	-	Gln94fs	0	0	0	0	0	0	0	0	0	0	0	0	0	0	0	0	0	0	0	0	0	0	0.042	0	0.042	0	hypothetical protein	A2_9	frameshift_variant	AUO97b_00054	NODE_2_length_148137_cov_371.33_ID_22131	62703	CCT	C
fig|400667.82.peg.3708	-	Gly64fs	0	0	0	0	0	0	0	0	0	0	0	0	0	0	0	0	0	0	0.012	0	0	0	0	0	0.012	0	hypothetical protein	A<2	frameshift_variant	AUO97b_00056	NODE_2_length_148137_cov_371.33_ID_22131	64217	TG	T
fig|400667.82.peg.3708	-	Ala392Val	0	0	0	0	0	0	0	0	0	0	0.039	0	0	0	0	0	0	0	0	0	0	0	0	0	0.039	0	hypothetical protein	A2_9	missense_variant	AUO97b_00056	NODE_2_length_148137_cov_371.33_ID_22131	65203	C	T
fig|400667.82.peg.3708	-	Gln453fs	0	0.012	0	0	0	0	0	0	0	0	0	0	0	0	0	0	0	0	0	0	0	0	0	0	0.012	0	hypothetical protein	A<2	frameshift_variant	AUO97b_00056	NODE_2_length_148137_cov_371.33_ID_22131	65385	CA	C
fig|400667.82.peg.3708	-	Thr709Thr	0	0	0	0	0	0	0	0	0	0	0	0	0	0	0	0	0	0	0	0.042	0	0	0	0	0.042	0	hypothetical protein	A2_9	synonymous_variant	AUO97b_00056	NODE_2_length_148137_cov_371.33_ID_22131	66155	A	T
ds_fig|400667.82.peg.3711<>ds_fig|400667.82.peg.3712	ds_-<>ds_-	ISAba1	0	0	0	0	0	0	0	0.016	0	0	0	0	0	0	0	0	0	0	0	0	0	0	0	0	0.016	0	ds_hypothetical protein<>ds_hypothetical protein	A<2	IS_insertion	ds_AUO97b_00059<>ds_AUO97b_00060	NODE_2_length_148137_cov_371.33_ID_22131	71183	70521	71844
fig|400667.82.peg.3724	-	Thr198fs	0	0	0	0	0	0	0	0	0	0	0.023	0	0	0	0	0	0	0	0	0	0	0	0	0	0.023	0	hypothetical protein	A2_9	frameshift_variant	AUO97b_00072	NODE_2_length_148137_cov_371.33_ID_22131	81013	GT	G
fig|400667.82.peg.3724	-	Gly8Arg	0	0	0	0	0	0	0	0	0	0	0	0.049	0	0	0	0	0	0	0	0	0	0	0	0	0.049	0	hypothetical protein	A2_9	missense_variant	AUO97b_00072	NODE_2_length_148137_cov_371.33_ID_22131	81584	C	T
fig|400667.82.peg.3747	trbL	Trp236Leu	0	0	0	0	0	0	0	0	0	0	0	0.045	0	0	0	0	0	0	0	0	0	0	0	0	0.045	0	Conjugative transfer protein TrbL	A2_9	missense_variant	AUO97b_00095	NODE_2_length_148137_cov_371.33_ID_22131	103779	G	T
fig|400667.82.peg.106	prmB	Pro179Pro	0	0	0	0	0	0	0	0	0.992	1	1	0.993	0	0	0	0	0	0	0	0	0	0	0	0	1	0.992	Ribosomal protein L3 N(5)-glutamine methyltransferase (EC 2.1.1.298)	P	synonymous_variant	AUO97b_00246	NODE_1_length_3909467_cov_533.478_ID_22129	108324	T	A
fig|400667.82.peg.3754	folP	ISAba1	0.007	0	0.007	0	0.005	0.008	0.001	0	0.009	0.028	0	0	0.029	0.013	0	0	0.009	0.024	0.013	0.006	0.011	0.028	0	0.009	0.029	0.029	Dihydropteroate synthase type-2 (EC 2.5.1.15) @ Sulfonamide resistance protein	P	IS_insertion	AUO97b_00102	NODE_2_length_148137_cov_371.33_ID_22131	111994	111560	112427
fig|400667.82.peg.3756	-	ISAba1	0.003	0	0.005	0	0.001	0.001	0.001	0.002	0	0.003	0	0.001	0	0.001	0	0.013	0	0	0	0.001	0	0	0.002	0	0.013	0.003	hypothetical protein	A<2	IS_insertion	AUO97b_00104	NODE_2_length_148137_cov_371.33_ID_22131	113342	113124	113559
ds_fig|400667.82.peg.3756<>ds_fig|400667.82.peg.3757	ds_-<>ds_tniB		0	0	0	0	0	0	0.069	0	0	0	0	0.118	0	0	0	0	0	0	0	0	0	0	0	0	0.118	0	ds_hypothetical protein<>ds_TniB NTP-binding protein	A10/N2/G1	intergenic_region	ds_AUO97b_00104<>ds_AUO97b_00105	NODE_2_length_148137_cov_371.33_ID_22131	113578	A	T
ds_fig|400667.82.peg.3756<>ds_fig|400667.82.peg.3757	ds_-<>ds_tniB	ISAba1	0.003	0.004	0.005	0	0.004	0.007	0	0.006	0	0	0	0.006	0	0.01	0	0.035	0.001	0.003	0.005	0	0.007	0.004	0	0	0.035	0.007	ds_hypothetical protein<>ds_TniB NTP-binding protein	P	IS_insertion	ds_AUO97b_00104<>ds_AUO97b_00105	NODE_2_length_148137_cov_371.33_ID_22131	113682	113559	113805
fig|400667.82.peg.3763	int	Lys86Lys	0	0	0	0	0	0	0	0.042	0	0	0	0	0	0	0	0	0	0	0	0	0	0	0	0	0.042	0	Site-specific tyrosine recombinase XerC	A2_9	synonymous_variant	AUO97b_00111	NODE_2_length_148137_cov_371.33_ID_22131	118837	T	C
fig|400667.82.peg.388	dnaE	Arg796Leu	0	0	0	0	0	0	0	0	0	0	0	0	0	0	0	0	0	0	0	0	1	0.992	1	0.99	1	1	DNA polymerase III alpha subunit (EC 2.7.7.7)	P	missense_variant	AUO97b_00528	NODE_1_length_3909467_cov_533.478_ID_22129	371534	G	T
fig|400667.82.peg.531	csiR_1	Ile32Asn	0	0	0	0	0	0	0	0	0	0	0	0	0	0	0	0	0.997	0.997	0.996	0.997	0	0	0	0	0.997	0.997	Predicted regulator PutR for proline utilization, GntR family	P	missense_variant	AUO97b_00671	NODE_1_length_3909467_cov_533.478_ID_22129	526482	A	T
fig|400667.82.peg.674	pyrB	Thr76Ile	0	0	0	0	0	0	0	0	0	0	0	0	0	0	0	0.881	0	0	0	0	0	0	0	0	0.881	0	Aspartate carbamoyltransferase (EC 2.1.3.2)	A10/N1/G1	missense_variant	AUO97b_00814	NODE_1_length_3909467_cov_533.478_ID_22129	683385	G	A
fig|400667.82.peg.782	-	Tyr572fs	0.123	0.057	0	0	0	0	0	0	0	0	0	0	0	0	0	0	0	0	0	0	0	0	0	0	0.123	0.123	Trans-feruloyl-CoA synthase (EC 6.2.1.34)	P	frameshift_variant	AUO97b_00922	NODE_1_length_3909467_cov_533.478_ID_22129	781570	CT	C
fig|400667.82.peg.811	aroP	Tyr284Tyr	0	0	0	0	0	0	0	0	0	0	0	0	1	0.997	1	0.998	0	0	0	0	0	0	0	0	1	1	Aromatic amino acid transport protein AroP	P	synonymous_variant	AUO97b_00951	NODE_1_length_3909467_cov_533.478_ID_22129	813860	T	C
fig|400667.82.peg.836	-	Gln100His	0.393	0.077	0.014	0	0	0	0	0	0	0	0	0	0	0	0	0	0	0	0	0	0	0	0	0	0.393	0.393	2,4-dienoyl-CoA reductase [NADPH] (EC 1.3.1.34)	P	missense_variant	AUO97b_00976	NODE_1_length_3909467_cov_533.478_ID_22129	852543	T	A
us_fig|400667.82.peg.930<>ds_fig|400667.82.peg.931	us_pitA<>ds_-	ISAba11	0.01	0	0.014	0.004	0	0.016	0.002	0	0.005	0.005	0.002	0.012	0.005	0.005	0	0.013	0.007	0.006	0.005	0.009	0	0.01	0.007	0.005	0.018	0.01	us_Low-affinity inorganic phosphate transporter<>ds_hypothetical protein	P	IS_insertion	us_AUO97b_01070<>ds_AUO97b_01071	NODE_1_length_3909467_cov_533.478_ID_22129	952373	952096	952650
fig|400667.82.peg.1040	-	Asp221Glu	0.404	0.813	0.987	0.997	0	0	0	0	0	0	0	0	0	0	0	0	0	0	0	0	0	0	0	0	0.997	0.404	FIG00351038: hypothetical protein	P	missense_variant	AUO97b_01180	NODE_1_length_3909467_cov_533.478_ID_22129	1074088	A	T
us_fig|400667.82.peg.1109<>ds_fig|400667.82.peg.1110	us_-<>ds_-		0	0	0	0	0	0	0	0	0	0	0	0	0	0	0	0	0	0	0	0	0.998	0.996	0.997	0.997	0.998	0.998	us_FIG00350393: hypothetical protein<>ds_hypothetical protein	P	intergenic_region	us_AUO97b_01249<>ds_AUO97b_01250	NODE_1_length_3909467_cov_533.478_ID_22129	1149172	T	G
us_fig|400667.82.rna.15;fig|400667.82.rna.15;fig|400667.82.rna.15<>ds_fig|400667.82.peg.1184	us_-;-;-<>ds_nadA	ISAba11	0	0	0	0	0	0	0	0	0	0	0	0	0	0	0	0	0	0	0.031	0	0	0	0	0	0.031	0	us_tRNA-Pro-TGG;tRNA-Pro-TGG;tRNA-Pro-TGG<>ds_Quinolinate synthetase (EC 2.5.1.72)	A2_9	IS_insertion	us_-;-;-<>ds_AUO97b_01324	NODE_1_length_3909467_cov_533.478_ID_22129	1238131	1238060	1238202
fig|400667.82.peg.1272	pntB	Trp169Leu	0	0	0	0	0	0	0	0	0	0	0	0	0	0	0	0	0.998	0.995	0.997	0.994	0	0	0	0	0.998	0.998	NAD(P) transhydrogenase subunit beta (EC 1.6.1.2)	P	missense_variant	AUO97b_01411	NODE_1_length_3909467_cov_533.478_ID_22129	1334473	C	A
us_fig|400667.82.peg.1441<>us_fig|400667.82.peg.1442	us+_mdtK	ISAba1*	0	0.001	0	0.008	0	0	0	0.005	0	0.025	0.001	0	0	0	0	0	0	0	0.044	0.004	0	0.001	0.172	2.772	2.772	0	us_Integral membrane protein (upstream of MdtK efflux transporter)	A10/N2/G5	IS_insertion	us_AUO97b_01580<>us_AUO97b_01581	NODE_1_length_3909467_cov_533.478_ID_22129	1521270	1521210	1521330
fig|400667.82.peg.1442	us+_mdtK	ISAba1*	0	0.063	0.138	0.014	0	0.99	1.609	1.07	0	0.294	0.766	1.67	0	0.735	0.354	0.482	0.003	0.003	0.275	1.507	0	0.009	0.584	0.085	1.67	0.003	Integral membrane protein (upstream of MdtK efflux transporter)	A10/N6/G5	IS_insertion	AUO97b_01581	NODE_1_length_3909467_cov_533.478_ID_22129	1521560	1521330	1521789
fig|400667.82.peg.1442	-	Lys97fs	0	0	0	0	0	0	0	0	0	0	0	0	0	0	0.01	0	0	0	0	0	0	0	0	0	0.01	0	Integral membrane protein	A<2	frameshift_variant	AUO97b_01581	NODE_1_length_3909467_cov_533.478_ID_22129	1521617	TA	T
fig|400667.82.peg.1442	us+_mdtK	Leu101*	0	0	0	0	0	0	0	0	0	0	0	0	0	0	0	0	0	0	0	0.082	0	0	0	0	0.082	0	Integral membrane protein (upstream of MdtK efflux transporter)	A2_9/N1/G5	stop_gained	AUO97b_01581	NODE_1_length_3909467_cov_533.478_ID_22129	1521631	T	G
fig|400667.82.peg.1442	us+_mdtK	Thr102Ala	0	0	0	0	0	0	0	0	0	0	0.024	0	0	0	0	0	0	0	0	0	0	0	0	0	0.024	0	Integral membrane protein (upstream of MdtK efflux transporter)	A2_9/N1/G5	missense_variant	AUO97b_01581	NODE_1_length_3909467_cov_533.478_ID_22129	1521633	A	G
us_fig|400667.82.peg.1443<>ds_fig|400667.82.peg.1442	us_mdtK	intergenic	0	0	0	0	0	0	0	0	0	0	0.185	0	0	0	0	0	0	0	0	0	0	0	0.03	0	0.185	0	us_Multidrug efflux transporter MdtK	A10/N2/G5	intergenic_region	ds_AUO97b_01581<>us_AUO97b_01582	NODE_1_length_3909467_cov_533.478_ID_22129	1521822	G	A
fig|400667.82.peg.1448	-	ISAba1	0	0	0	0	0	0	0	0	0	0	0.01	0	0	0	0	0	0	0	0	0	0	0	0	0	0.01	0	Type III effector HopPmaJ	A<2	IS_insertion	AUO97b_01587	NODE_1_length_3909467_cov_533.478_ID_22129	1528065	1527898	1528231
fig|400667.82.peg.1454	-	ISAba1	0	0	0	0	0	0	0	0	0	0	0	0.001	0	0	0	0.024	0	0	0	0.003	0	0	0	0	0.024	0	Hypothetical metal-binding enzyme, YcbL homolog	A2_9	IS_insertion	AUO97b_01593	NODE_1_length_3909467_cov_533.478_ID_22129	1532274	1531953	1532594
fig|400667.82.peg.1455	hemH	ISAba1	0	0	0	0	0	0	0	0.001	0	0	0	0	0	0	0	0	0	0	0	0.014	0	0	0	0	0.014	0	Ferrochelatase, protoheme ferro-lyase (EC 4.99.1.1)	A<2	IS_insertion	AUO97b_01594	NODE_1_length_3909467_cov_533.478_ID_22129	1533126	1532617	1533634
fig|400667.82.peg.1456	-	ISAba1	0	0	0	0	0	0	0	0.001	0	0	0	0.003	0	0	0	0	0	0	0	0.011	0	0	0	0	0.011	0	hypothetical protein	A<2	IS_insertion	AUO97b_01595	NODE_1_length_3909467_cov_533.478_ID_22129	1534210	1533707	1534712
fig|400667.82.peg.1458	-	ISAba1	0	0	0	0	0	0	0	0	0	0	0	0.003	0	0	0	0	0.002	0	0.001	0.113	0	0	0	0.005	0.113	0.002	hypothetical protein	A10/N1/G1	IS_insertion	AUO97b_01597	NODE_1_length_3909467_cov_533.478_ID_22129	1536053	1535747	1536359
us_fig|400667.82.peg.1460<>ds_fig|400667.82.peg.1461	us_-<>ds_tusA	ISAba1	0	0	0	0	0	0	0	0.002	0	0	0.001	0.002	0	0	0.002	0.003	0	0.001	0	0.298	0	0	0	0.114	0.298	0	us_hypothetical protein<>ds_tRNA 5-methylaminomethyl-2-thiouridine synthesis sulfur carrier protein TusA	A10/N1/G1	IS_insertion	us_AUO97b_01599<>ds_AUO97b_01600	NODE_1_length_3909467_cov_533.478_ID_22129	1538687	1538506	1538868
fig|400667.82.peg.1463	lnt	ISAba1	0	0	0	0	0	0	0	0.001	0	0	0	0	0	0	0.046	0.002	0	0	0	0.025	0	0	0	0.012	0.046	0	Apolipoprotein N-acyltransferase / Copper homeostasis protein CutE	A2_9	IS_insertion	AUO97b_01602	NODE_1_length_3909467_cov_533.478_ID_22129	1540928	1540150	1541706
fig|400667.82.peg.1471	leuE_2	ISAba1	0	0	0	0	0	0	0	0	0	0	0.222	0.007	0	0	0.001	0	0	0	0.001	0	0	0	0.001	0	0.222	0	Efflux protein, LysE family	A10/N1/G1	IS_insertion	AUO97b_01610	NODE_1_length_3909467_cov_533.478_ID_22129	1550391	1550085	1550697
us_fig|400667.82.peg.1509<>ds_fig|400667.82.peg.1510	us_rlmB<>ds_ppnP	ISAba11	0	0	0	0	0	0	0	0	0	0	0	0	0	0	0	0	0	0	0	0	0	0.003	0.006	0.114	0.114	0	us_23S rRNA (guanosine(2251)-2'-O)-methyltransferase (EC 2.1.1.185)<>ds_hypothetical protein	A10/N1/G1	IS_insertion	us_AUO97b_01648<>ds_AUO97b_01649	NODE_1_length_3909467_cov_533.478_ID_22129	1599470	1599419	1599520
fig|400667.82.peg.1541	-	Asp134Asn	0	0	0	0	0.998	0.99	0.997	0.997	0	0	0	0	0	0	0	0	0	0	0	0	0	0	0	0	0.998	0.998	Putative oxidoreductase	P	missense_variant	AUO97b_01680	NODE_1_length_3909467_cov_533.478_ID_22129	1635115	C	T
fig|400667.82.peg.1546	rpoB	Asn777_Val778insThrCysIleAsnGlnAsn	0	0	0	0	0	0	0	0.01	0	0	0	0.027	0	0	0	0	0	0	0	0	0	0	0	0	0.027	0	DNA-directed RNA polymerase beta subunit (EC 2.7.7.6)	A2_9/N1/G2	conservative_inframe_insertion	AUO97b_01685	NODE_1_length_3909467_cov_533.478_ID_22129	1643303	C	CATTTTGGTTAATACAAGT
fig|400667.82.peg.1546	rpoB	Gln526Pro	0	0	0	0	0	0	0	0	0	0	0	0.096	0	0	0	0	0	0	0	0	0	0	0	0	0.096	0	DNA-directed RNA polymerase beta subunit (EC 2.7.7.6)	A2_9/N1/G2	missense_variant	AUO97b_01685	NODE_1_length_3909467_cov_533.478_ID_22129	1644058	T	G
fig|400667.82.peg.1549	rplA	Val189fs	0	0	0	0	0	0	0	0	0	0	0	0	0	0	0	0	0	0	0.03	0	0	0	0	0	0.03	0	LSU ribosomal protein L1p (L10Ae)	A2_9/N1/G3	frameshift_variant	AUO97b_01688	NODE_1_length_3909467_cov_533.478_ID_22129	1647303	AGTTTCAAC	A
fig|400667.82.peg.1549	rplA	Ile185fs	0	0	0	0.75	0	0	0	0	0	0	0	0	0	0	0	0	0	0	0	0	0	0	0	0	0.75	0	LSU ribosomal protein L1p (L10Ae)	A10/N1/G3	frameshift_variant	AUO97b_01688	NODE_1_length_3909467_cov_533.478_ID_22129	1647314	TTTGACGGA	T
fig|400667.82.peg.1549	rplA	Ile115fs	0	0	0	0	0	0	0	0	0	0	0	0	0	0	0	0	0	0	0.04	0	0	0	0	0	0.04	0	LSU ribosomal protein L1p (L10Ae)	A2_9/N1/G3	frameshift_variant	AUO97b_01688	NODE_1_length_3909467_cov_533.478_ID_22129	1647530	CG	C
fig|400667.82.peg.932	-	ISAba11	0.003	0.001	0.004	0.004	0.001	0.005	0.003	0.003	0.004	0.009	0.002	0	0	0.005	0.002	0	0.007	0.004	0.002	0	0.002	0.005	0.002	0.005	0.011	0.007	5-methyltetrahydrofolate--homocysteine methyltransferase (EC 2.1.1.13)	P	IS_insertion	AUO97b_01072	NODE_1_length_3909467_cov_533.478_ID_22129	1658874	953760	957446
fig|400667.82.peg.1560	-	ISAba12	0	0.002	0.003	0.001	0	0	0.001	0	0	0.005	0.006	0	0	0.001	0.001	0.002	0	0.036	0.037	0	0	0.003	0.002	0	0.037	0	Putative DNA-binding protein	A2_9	IS_insertion	AUO97b_01699	NODE_1_length_3909467_cov_533.478_ID_22129	1658874	1658711	1659037
fig|400667.82.peg.3113	-	ISAba11	0	0	0	0	0	0	0	0	0	0	0	0	0	0	0	0	0.011	0.002	0	0	0	0	0	0	0.011	0.011	FIG00350954: hypothetical protein	P	IS_insertion	AUO97b_03248	NODE_1_length_3909467_cov_533.478_ID_22129	1658874	3359294	3359527
fig|400667.82.peg.3143	mnmG	ISAba11	0	0	0	0	0	0	0	0	0	0	0	0.012	0	0	0	0	0	0	0.002	0	0	0	0	0	0.012	0	tRNA-5-carboxymethylaminomethyl-2-thiouridine(34) synthesis protein MnmG	A<2	IS_insertion	AUO97b_03278	NODE_1_length_3909467_cov_533.478_ID_22129	1658874	3389350	3391230
ds_fig|400667.82.peg.1470<>us_fig|400667.82.peg.1471	ds_hslO<>us_leuE_2	ISAba1	0	0	0	0	0	0	0	0	0	0	0	0	0	0	0	0	0	0	0	0.01	0	0	0	0.001	0.01	0	ds_33 kDa chaperonin HslO<>us_Efflux protein, LysE family	A<2	IS_insertion	ds_AUO97b_01609<>us_AUO97b_01610	NODE_1_length_3909467_cov_533.478_ID_22129	1658874	1549947	1550085
fig|400667.82.peg.1684	-	Thr173Asn	0	0	0	0	0.996	0.998	0.997	1	0	0	0	0	0	0	0	0	0	0	0	0	0	0	0	0	1	0.996	Cell division protein	P	missense_variant	AUO97b_01822	NODE_1_length_3909467_cov_533.478_ID_22129	1789919	C	A
fig|400667.82.peg.1707	-	Leu344His	0	0	0	0	0	0	0	0	0	0	0	0	1	0.997	0.997	0.999	0	0	0	0	0	0	0	0	1	1	Polyketide synthase modules and related proteins	P	missense_variant	AUO97b_01845	NODE_1_length_3909467_cov_533.478_ID_22129	1816716	A	T
fig|400667.82.peg.1843	gyrB	Ala61Ser	0	0	0	0	0	0	0.028	0	0	0	0	0	0	0	0	0	0	0	0	0	0	0	0	0	0.028	0	DNA gyrase subunit B (EC 5.99.1.3)	A10/N1/G2	missense_variant	AUO97b_01980	NODE_1_length_3909467_cov_533.478_ID_22129	1968826	G	T
fig|400667.82.peg.1843	gyrB	Thr179Ile	0	0	0.83	0.994	0	0	0	0.99	0	0	0.139	0.042	0	0	0	0	0	0	0.02	0.047	0	0	0.156	0.291	0.994	0	DNA gyrase subunit B (EC 5.99.1.3)	A10/N5/G2	missense_variant	AUO97b_01980	NODE_1_length_3909467_cov_533.478_ID_22129	1969181	C	T
fig|400667.82.peg.1921	-	ISAba11	0	0	0	0	0	0	0	0	0	0	0	0	0	0	0	0	0	0	0	0	0.019	0	0.001	0.002	0.019	0.019	Threonine efflux protein	P	IS_insertion	AUO97b_02057	NODE_1_length_3909467_cov_533.478_ID_22129	2057825	2057520	2058130
fig|400667.82.peg.2108	-	Leu14fs	0	0	0	0	0	0	0	0	0	0	0.01	0	0	0	0	0	0	0	0	0	0	0	0	0	0.01	0	Energy-dependent translational throttle protein EttA	A<2	frameshift_variant	AUO97b_02244	NODE_1_length_3909467_cov_533.478_ID_22129	2252955	CT	C
fig|400667.82.peg.2108	ettA	Asn239fs	0	0	0	0	0	0	0	0	0	0	0	0	0	0	0	0	0	0	0	0	0	0	0	0.152	0.152	0	Energy-dependent translational throttle protein EttA	A10/N1/G2	frameshift_variant	AUO97b_02244	NODE_1_length_3909467_cov_533.478_ID_22129	2253626	CA	C
fig|400667.82.peg.2108	ettA	ISAba1*	0	0	0	0.001	0	0	0.001	0.759	0	0	0	0	0	0	0	0	0	0	0	0	0	0	0	0	0.759	0	Energy-dependent translational throttle protein EttA	A10/N1/G2	IS_insertion	AUO97b_02244	NODE_1_length_3909467_cov_533.478_ID_22129	2253730	2252918	2254541
fig|400667.82.peg.2514	-	Ser162Pro	0.44	0.086	0	0	0	0	0	0	0	0	0	0	0	0	0	0	0	0	0	0	0	0	0	0	0.44	0.44	L,D-transpeptidase	P	missense_variant	AUO97b_02649	NODE_1_length_3909467_cov_533.478_ID_22129	2684497	T	C
us_fig|400667.82.peg.2581<>ds_fig|400667.82.peg.2582	us_adeI	ISAba1*	0	0.011	0	0	0	0	0	0	0	0	0.002	0	0	0	0	0	0.001	0.201	0.3	0.004	0	0	0	0	0.3	0.001	us_membrane protein AdeI of AdeIJK efflux pump<>ds_putative membrane-associated phospholipid phosphatase, PAP2 superfamily	A10/N1/G2+	IS_insertion	us_AUO97b_02716<>ds_AUO97b_02717	NODE_1_length_3909467_cov_533.478_ID_22129	2761089	2761077	2761101
fig|400667.82.peg.2582	-	Ile206Ile	0	0	0	0	0	0	0	0	0	0	0	0	0	0	0	0	0	0	0	0.034	0	0	0	0	0.034	0	putative membrane-associated phospholipid phosphatase, PAP2 superfamily		synonymous_variant	AUO97b_02717	NODE_1_length_3909467_cov_533.478_ID_22129	2761110	T	G
fig|400667.82.peg.2582	PAP2_adeI	His141Tyr	0	0	0	0	0	0	0	0	0	0	0.412	0	0	0	0	0	0	0	0	0	0	0	0	0	0.412	0	in a gene upstream of AdeIJK efflux pump (putative membrane-associated phospholipid phosphatase, PAP2 superfamily)	A10/N1/G2+	missense_variant	AUO97b_02717	NODE_1_length_3909467_cov_533.478_ID_22129	2761307	G	A
fig|400667.82.peg.2582	PAP2_adeI	ISAba1*	0.002	0.824	0.01	0	0	0.005	0.001	0.001	0	0.64	0.008	0.003	0	0.042	0.002	0.015	0.001	0.794	0.653	1.104	0	0.949	0.962	0.884	1.104	0.002	in a gene upstream of AdeIJK efflux pump (putative membrane-associated phospholipid phosphatase, PAP2 superfamily)	A10/N5/G2+	IS_insertion	AUO97b_02717	NODE_1_length_3909467_cov_533.478_ID_22129	2761415	2761101	2761728
us_fig|400667.82.peg.2582<>ds_fig|400667.82.peg.2583	us_adeI	intergenic	0	0	0	0	0	0	0	0	0	0	0	0	0	0	0	0	0	0	0	0	0	0	0	0.12	0.12	0	in intergenic region upstream of AdeIJK efflux pump ( us_putative membrane-associated phospholipid phosphatase, PAP2 superfamily)	A10/N1/G2+	intergenic_region	us_AUO97b_02717<>ds_AUO97b_02718	NODE_1_length_3909467_cov_533.478_ID_22129	2761782	G	A
fig|400667.82.peg.2647	pckG	Asn567_Gln568delinsLys	0	0	0	0	0	0	0	0	0	0	0	0	0	0	0	0	0	0	0	0	0.011	0	0	0	0.011	0.011	Phosphoenolpyruvate carboxykinase [GTP] (EC 4.1.1.32)	P	disruptive_inframe_deletion	AUO97b_02782	NODE_1_length_3909467_cov_533.478_ID_22129	2840585	TTGA	T
fig|400667.82.peg.2647	pckG	Glu39Val	0	0	0	0	0.994	0.999	0.999	0.992	0	0	0	0	0	0	0	0	0	0	0	0	0	0	0	0	0.999	0.994	Phosphoenolpyruvate carboxykinase [GTP] (EC 4.1.1.32)	P	missense_variant	AUO97b_02782	NODE_1_length_3909467_cov_533.478_ID_22129	2842173	T	A
ds_fig|400667.82.peg.2659<>us_fig|400667.82.peg.2660	ds_ttcA<>us_-	ISAba11	0	0	0	0	0	0	0	0	0	0	0	0	0	0	0	0	0.021	0	0	0	0	0	0	0	0.021	0.021	ds_tRNA-(cytosine32)-2-thiocytidine synthetase TtcA<>us_hypothetical protein	P	IS_insertion	ds_AUO97b_02794<>us_AUO97b_02795	NODE_1_length_3909467_cov_533.478_ID_22129	2856927	2856824	2857030
fig|400667.82.peg.2680	-	Gly477Ser	0.443	0.089	0	0	0	0	0	0	0	0	0	0	0	0	0	0	0	0	0	0	0	0	0	0	0.443	0.443	Putative formate dehydrogenase oxidoreductase protein	P	missense_variant	AUO97b_02815	NODE_1_length_3909467_cov_533.478_ID_22129	2878781	G	A
fig|400667.82.peg.2765	-	ISAcsp3	0.002	0	0.003	0.004	0.002	0.01	0	0	0.007	0.003	0.002	0	0.002	0.001	0.001	0.005	0.001	0.001	0.001	0.003	0.001	0.006	0.003	0.002	0.01	0.007	Mobile element protein	P	IS_insertion	AUO97b_02900	NODE_1_length_3909467_cov_533.478_ID_22129	2980211	2980034	2980388
fig|400667.82.peg.2835	-	Gly109Gly	0.423	0.087	0	0	0	0	0	0	0	0	0	0	0	0	0	0	0	0	0	0	0	0	0	0	0.423	0.423	Nodulin-related protein CC_0717	P	synonymous_variant	AUO97b_02970	NODE_1_length_3909467_cov_533.478_ID_22129	3044932	T	C
fig|400667.82.peg.2893	dacC	ISAba11	0	0	0.027	0	0	0	0	0	0	0	0	0	0	0	0	0	0	0	0	0	0	0	0	0	0.027	0	D-alanyl-D-alanine carboxypeptidase (EC 3.4.16.4)	A2_9	IS_insertion	AUO97b_03028	NODE_1_length_3909467_cov_533.478_ID_22129	3114708	3114133	3115282
fig|400667.82.peg.2983	cph2_5	ISAba11	0.003	0.004	0.001	0	0.001	0.002	0.001	0	0	0	0	0	0	0.002	0	0	0	0.01	0.081	0	0	0	0	0	0.081	0.003	diguanylate cyclase/phosphodiesterase (GGDEF & EAL domains) with PAS/PAC sensor(s)	A2_9	IS_insertion	AUO97b_03118	NODE_1_length_3909467_cov_533.478_ID_22129	3227583	3226158	3229008
us_fig|400667.82.peg.3063<>us_fig|400667.82.peg.3064	us_-<>us_cspG	ISAba1	0	0	0	0	0	0	0	0	0	0	0	0	0	0	0	0	0	0	0.011	0	0	0	0	0	0.011	0	us_Uncharacterized UPF0033 protein<>us_Cold shock protein of CSP family	A<2	IS_insertion	us_AUO97b_03198<>us_AUO97b_03199	NODE_1_length_3909467_cov_533.478_ID_22129	3312358	3312139	3312576
fig|400667.82.peg.3095	-	Leu124Phe	0.211	0.068	0	0	0	0	0	0	0	0	0	0	0	0	0	0	0	0	0	0	0	0	0	0	0.211	0.211	Glycosyl transferase, group 2 family	P	missense_variant	AUO97b_03230	NODE_1_length_3909467_cov_533.478_ID_22129	3343115	A	T
us_fig|400667.82.peg.3106<>us_fig|400667.82.peg.3107	us_csuR<>us_csuA	ISAba12	0	0.004	0.001	0	0	0.001	0.004	0	0	0	0	0	0	0.003	0.004	0	0	0.002	0	0	0	0.041	0.008	0.098	0.098	0	us_Transcriptional regulator, AcrR family<>us_Sigma-fimbriae uncharacterized paralogous subunit	A10/N1/G1	IS_insertion	us_AUO97b_03241<>us_AUO97b_03242	NODE_1_length_3909467_cov_533.478_ID_22129	3352924	3352632	3353215
fig|400667.82.peg.3143	mnmG	Val11_Ile12dup	0	0.04	0.028	0.07	0	0	0	0	0	0.077	0.018	0.149	0	0.011	0.012	0	0	0.023	0.103	0.011	0	0	0	0	0.149	0	tRNA-5-carboxymethylaminomethyl-2-thiouridine(34) synthesis protein MnmG	A10/N3/G1	disruptive_inframe_insertion	AUO97b_03278	NODE_1_length_3909467_cov_533.478_ID_22129	3389373	T	TGTTATC
fig|400667.82.peg.3143	mnmG	Val194fs	0	0	0	0	0	0	0	0	0	0	0	0.015	0	0	0	0	0	0	0	0	0	0	0	0	0.015	0	tRNA-5-carboxymethylaminomethyl-2-thiouridine(34) synthesis protein MnmG	A<2	frameshift_variant	AUO97b_03278	NODE_1_length_3909467_cov_533.478_ID_22129	3389925	ACCGGTAGG	A
fig|400667.82.peg.3143	mnmG	Glu563fs	0	0	0	0	0	0	0	0	0	0	0	0	0	0.01	0	0	0	0	0	0	0	0	0	0	0.01	0	tRNA-5-carboxymethylaminomethyl-2-thiouridine(34) synthesis protein MnmG	A<2	frameshift_variant	AUO97b_03278	NODE_1_length_3909467_cov_533.478_ID_22129	3391034	TTG	T
us_fig|400667.82.peg.3272<>us_fig|400667.82.peg.3273	us_-<>us_-	ISAba1	0	0	0	0	0	0	0	0	0	0	0	0	0	0	0	0	0	0	0.027	0.012	0	0	0	0	0.027	0	us_Transcriptional regulator, AcrR family<>us_Methyl viologen resistance protein SmvA	A2_9	IS_insertion	us_AUO97b_03407<>us_AUO97b_03408	NODE_1_length_3909467_cov_533.478_ID_22129	3535152	3535090	3535214
fig|400667.82.peg.3330	-	ISAba1	0	0	0	0	0	0	0	0	0	0	0	0	0	0	0.028	0.062	0	0	0	0	0	0	0	0	0.062	0	hypothetical protein	A2_9	IS_insertion	AUO97b_03465	NODE_1_length_3909467_cov_533.478_ID_22129	3583070	3582885	3583254
fig|400667.82.peg.3361	-	Asn160Ile	0	0	0	0	0	0	0	0	0	0	0	0	0	0	0	0	0.998	1	0.995	1	0	0	0	0	1	0.998	Error-prone, lesion bypass DNA polymerase V (UmuC)	P	missense_variant	AUO97b_03496	NODE_1_length_3909467_cov_533.478_ID_22129	3610637	T	A
fig|400667.82.peg.3387	-	Arg205Leu	0	0.052	0	0	0	0	0	0	0	0	0	0	0	0	0	0	0	0	0	0	0	0	0	0	0.052	0	hypothetical protein	A2_9	missense_variant	AUO97b_03522	NODE_1_length_3909467_cov_533.478_ID_22129	3638681	C	A
fig|400667.82.peg.3391	adeN	Glu198*	0	0	0	0	0	0	0	0	0	0	0	0	0	0.152	0.786	0.904	0	0	0	0	0	0	0	0	0.904	0	Transcriptional regulator AdeN of multidrug efflux pump AdeIJK	A10/N1/G7	stop_gained	AUO97b_03526	NODE_1_length_3909467_cov_533.478_ID_22129	3641691	C	A
fig|400667.82.peg.3391	adeN	Tyr139*	0	0	0.054	0.08	0	0	0	0	0	0	0	0	0	0	0	0	0	0	0	0	0	0	0	0	0.08	0	Transcriptional regulator AdeN of multidrug efflux pump AdeIJK	A2_9/N1/G7	stop_gained	AUO97b_03526	NODE_1_length_3909467_cov_533.478_ID_22129	3641866	A	C
fig|400667.82.peg.3391	adeN	ISAba1*	0	0.245	1.072	1.082	0	1.025	1.137	1.033	0	0.343	0.509	1.06	0.002	0.754	0.131	0.06	0	0.024	0.048	0.005	0	0.008	0.021	0.002	1.137	0.002	Transcriptional regulator AdeN of multidrug efflux pump AdeIJK	A10/N6/G7	IS_insertion	AUO97b_03526	NODE_1_length_3909467_cov_533.478_ID_22129	3641956	3641629	3642283
fig|400667.82.peg.3391	adeN	ISAba1*	0	0.007	0	0	0	0.006	0	0	0	0.008	0	0	0	0.005	0	0	0	0.002	0.078	0.028	0	0	0.002	0	0.078	0	Transcriptional regulator AdeN of multidrug efflux pump AdeIJK	A2_9/N1/G7	IS_insertion	AUO97b_03526	NODE_1_length_3909467_cov_533.478_ID_22129	3641956	3641629	3642283
fig|400667.82.peg.3391	adeN	ISAba12	0	0.002	0	0	0	0.01	0.015	0	0	0	0.003	0	0	0.005	0	0	0	0	0	0	0	0	0	0	0.016	0	Transcriptional regulator AdeN of multidrug efflux pump AdeIJK	A<2	IS_insertion	AUO97b_03526	NODE_1_length_3909467_cov_533.478_ID_22129	3641956	3641629	3642283
fig|400667.82.peg.3391	adeN	Phe90fs	0	0	0	0	0	0	0	0	0	0	0	0	0	0	0	0	0	0	0	0	0	0	0.049	0.05	0.05	0	Transcriptional regulator AdeN of multidrug efflux pump AdeIJK	A2_9/N1/G7	frameshift_variant	AUO97b_03526	NODE_1_length_3909467_cov_533.478_ID_22129	3642013	A	AAATGC
fig|400667.82.peg.3391	adeN	Ile86fs	0	0	0	0	0	0	0	0	0	0.034	0.168	0	0	0	0	0	0	0	0	0	0	0	0	0	0.168	0	Transcriptional regulator AdeN of multidrug efflux pump AdeIJK	A10/N1/G7	frameshift_variant	AUO97b_03526	NODE_1_length_3909467_cov_533.478_ID_22129	3642026	A	ATATCTTT
fig|400667.82.peg.3391	adeN	Lys84fs	0	0	0	0	0	0	0	0	0	0.025	0	0	0	0	0	0	0	0	0	0	0	0	0	0	0.025	0	Transcriptional regulator AdeN of multidrug efflux pump AdeIJK	A2_9/N1/G7	frameshift_variant	AUO97b_03526	NODE_1_length_3909467_cov_533.478_ID_22129	3642033	T	TA
us_fig|400667.82.peg.3552<>ds_fig|400667.82.peg.3553	us_-<>ds_-		0.154	0.041	0	0	0	0	0	0	0	0	0	0	0	0	0	0	0	0	0	0	0	0	0	0	0.154	0.154	us_Transcriptional regulator, AcrR family<>ds_Transcriptional regulator, LysR family	P	intergenic_region	us_AUO97b_03688<>ds_AUO97b_03689	NODE_1_length_3909467_cov_533.478_ID_22129	3810302	T	C
fig|400667.82.peg.3639	adeS	Thr153Met	0	0	0	0	0	0	0	0	0	0	0	0.022	0	0	0	0	0	0	0	0	0	0	0	0	0.022	0	Efflux pump AdeABC histidine kinase AdeS	A2_9/N1/G2	missense_variant	AUO97b_03775	NODE_1_length_3909467_cov_533.478_ID_22129	3893345	G	A
fig|400667.82.peg.3639	adeS	Ser101Gly	0	0	0	0	0	0	0	0	0	0	0	0.196	0	0	0	0	0	0	0	0	0	0	0	0	0.196	0	Efflux pump AdeABC histidine kinase AdeS	A10/N1/G2	missense_variant	AUO97b_03775	NODE_1_length_3909467_cov_533.478_ID_22129	3893502	T	C
		* for IS-elements, abundance (%) is only approximately asssessed by iJUMP software																												* - category descriptions above
CNV analysis. Only genes with observed values greater or equal 2 or less or equal 0.5 and standard deviation of values among samples greater or equal 0.1 are reported.																											MAX	MAX_0hrs		CNV custer				Mid popint	Gene start	Gene end
fig|400667.82.peg.3653	-	-	0.992698	0.915992	0.860754	0.138634	1.04718	0.915606	0.819452	0.686422	0.971585	0.876938	0.86436	0.660126	0.971741	0.875664	0.811659	0.438536	0.934498	0.899763	0.884875	0.759596	1.07698	0.878367	0.844586	0.850102	1.07698	1.07698	putative DNA binding protein		CNV	AUO97b_00001	NODE_2_length_148137_cov_371.33_ID_22131	641	472	810
fig|400667.82.peg.3654	-	-	1.03937	0.964575	0.941717	0.220054	1.02838	0.936423	0.865658	0.708035	1.04022	1.00947	0.896915	0.714005	1.05246	0.941588	0.831148	0.368247	0.991332	0.926101	0.894869	0.809582	1.06011	0.803796	0.824988	0.913842	1.06011	1.06011	hypothetical protein		CNV	AUO97b_00002	NODE_2_length_148137_cov_371.33_ID_22131	1714	852	2576
fig|400667.82.peg.3655	-	-	1.03358	0.950215	0.850536	0.226342	0.999701	0.949086	0.826094	0.745833	1.00681	0.980313	0.838339	0.648484	0.985219	0.865277	0.811905	0.345644	1.00546	0.911536	0.924465	0.758881	1.04137	0.765017	0.798792	0.835201	1.04137	1.04137	hypothetical protein		CNV	AUO97b_00003	NODE_2_length_148137_cov_371.33_ID_22131	3065	2732	3397
fig|400667.82.peg.3656	-	-	1.07066	0.872547	0.916024	0.145236	1.07204	0.895744	0.853461	0.696856	1.0263	1.01062	0.799634	0.695985	1.062	0.873086	0.908531	0.339403	1.09484	1.02041	0.939977	0.839685	1.09935	0.812458	0.807017	0.85533	1.09935	1.09935	hypothetical protein		CNV	AUO97b_00004	NODE_2_length_148137_cov_371.33_ID_22131	4864	4176	5552
fig|400667.82.peg.3657	-	-	1.05461	0.9267	0.904005	0.207789	1.04815	0.951171	0.884566	0.693862	0.990248	0.950929	0.858501	0.682171	1.02487	0.89707	0.862486	0.348713	1.00686	0.970115	0.926959	0.78089	1.07855	0.795502	0.807105	0.86837	1.07855	1.07855	Probably methylase/helicase		CNV	AUO97b_00005	NODE_2_length_148137_cov_371.33_ID_22131	8547	5567	11527
fig|400667.82.peg.3658	-	-	1.0962	0.932705	0.90956	0.1729	1.05679	0.924496	0.862071	0.722409	0.978009	0.936802	0.889891	0.684187	0.982973	0.901376	0.906893	0.348045	1.0057	0.955232	0.888579	0.746069	1.07728	0.769242	0.826324	0.877027	1.0962	1.0962	hypothetical protein		CNV	AUO97b_00006	NODE_2_length_148137_cov_371.33_ID_22131	12567	11541	13592
fig|400667.82.peg.3659	-	-	1.06822	0.935132	0.944588	0.226342	1.04511	0.888084	0.884672	0.77458	1.03861	0.996958	0.897256	0.703203	1.06002	0.901744	0.921223	0.230429	0.994572	1.01471	0.866816	0.742791	1.07698	0.784935	0.816566	0.883375	1.07698	1.07698	hypothetical protein		CNV	AUO97b_00007	NODE_2_length_148137_cov_371.33_ID_22131	14373	14087	14659
fig|400667.82.peg.3660	-	-	0.980168	0.919876	0.834135	0.217304	0.9736	0.918585	0.80207	0.654001	1.00764	0.92242	0.771853	0.585421	0.931645	0.838663	0.791024	0.329742	1.01668	0.977787	0.907969	0.741451	1.02079	0.817528	0.719069	0.812328	1.02079	1.02079	Predicted cell-wall-anchored protein SasA (LPXTG motif)		CNV	AUO97b_00008	NODE_2_length_148137_cov_371.33_ID_22131	15200	14677	15723
fig|400667.82.peg.3661	-	-	1.05865	1.00209	0.91643	0.185671	1.08904	0.966583	0.897183	0.641424	1.05374	0.997287	0.860279	0.70495	1.03601	0.958241	0.801771	0.425304	1.0424	1.02009	0.995484	0.801674	1.03663	0.8001	0.848063	0.867551	1.08904	1.08904	hypothetical protein		CNV	AUO97b_00009	NODE_2_length_148137_cov_371.33_ID_22131	16112	15731	16492
fig|400667.82.peg.3662	-	-	1.06189	0.901766	0.846248	0.190432	1.01268	0.906744	0.876724	0.737847	1.03671	0.880711	0.795756	0.645708	0.969927	0.881853	0.847903	0.314071	1.02889	0.999627	0.943592	0.774901	0.98971	0.78584	0.758337	0.834598	1.06189	1.06189	Dehydrogenases with different specificities (related to short-chain alcohol dehydrogenases)		CNV	AUO97b_00010	NODE_2_length_148137_cov_371.33_ID_22131	17057	16493	17620
fig|400667.82.peg.3663	-	-	1.05876	0.916235	0.938444	0.209052	1.06454	0.953342	0.88225	0.675428	1.02702	0.979656	0.839873	0.660126	1.02481	0.872183	0.897783	0.354945	1.02569	0.972831	0.955373	0.795678	1.03543	0.784784	0.830681	0.838469	1.06454	1.06454	hypothetical protein		CNV	AUO97b_00011	NODE_2_length_148137_cov_371.33_ID_22131	18190	17623	18756
fig|400667.82.peg.3664	-	-	1.07529	0.940693	0.916587	0.156577	1.04426	0.96531	0.885417	0.703449	1.04898	0.942507	0.910537	0.697322	1.06379	0.901092	0.893539	0.342505	1.05065	1.00638	0.950324	0.804742	1.05453	0.794615	0.834715	0.887383	1.07529	1.07529	hypothetical protein		CNV	AUO97b_00012	NODE_2_length_148137_cov_371.33_ID_22131	20747	18880	22614
fig|400667.82.peg.3665	-	-	1.15869	0.953855	1.04445	0.132033	1.1171	1.02396	0.913731	0.793745	1.06883	0.923953	1.01959	0.722607	1.04879	0.861225	1.00311	0.386449	0.973845	0.957255	0.938356	0.821748	1.11	0.760491	0.790427	0.883562	1.15869	1.15869	hypothetical protein		CNV	AUO97b_00013	NODE_2_length_148137_cov_371.33_ID_22131	22917	22820	23014
fig|400667.82.peg.3666	-	-	1.17957	0.983891	1.01143	0.177419	1.07559	1.01706	0.894762	0.760206	1.077	1.03255	0.988086	0.734492	1.14628	0.925365	0.971583	0.406402	1.06391	0.997789	0.899461	0.793853	1.15488	0.789801	0.843488	0.943523	1.17957	1.17957	hypothetical protein		CNV	AUO97b_00014	NODE_2_length_148137_cov_371.33_ID_22131	23395	23068	23721
fig|400667.82.peg.3667	-	-	1.03608	0.880435	0.879854	0.247561	1.06287	0.884931	0.806644	0.68754	1.04447	0.974034	0.886413	0.660126	1.02835	0.881853	0.877004	0.386449	1.04639	0.972123	0.954563	0.738322	1.09349	0.730916	0.858736	0.790762	1.09349	1.09349	hypothetical protein		CNV	AUO97b_00015	NODE_2_length_148137_cov_371.33_ID_22131	24610	24364	24855
fig|400667.82.peg.3668	-	-	1.08694	0.927688	0.932178	0.243435	1.07027	0.978169	0.855815	0.749027	1.11085	1.0475	0.955866	0.716156	1.07817	0.99837	0.929668	0.357571	1.07513	1.03231	0.969655	0.794244	1.10694	0.795743	0.816958	0.886666	1.11085	1.11085	hypothetical protein		CNV	AUO97b_00016	NODE_2_length_148137_cov_371.33_ID_22131	25633	24886	26379
fig|400667.82.peg.3669	-	-	1.08144	0.917449	0.982809	0.269567	1.12419	0.982582	0.890053	0.791882	1.04225	1.0047	0.897869	0.694083	1.06137	0.926977	0.952954	0.378048	1.01893	0.959379	0.97239	0.772735	1.05567	0.880902	0.864835	0.86657	1.12419	1.12419	hypothetical protein		CNV	AUO97b_00017	NODE_2_length_148137_cov_371.33_ID_22131	26632	26383	26880
fig|400667.82.peg.3670	-	-	1.02171	0.864052	0.869017	0.236558	0.975269	0.841898	0.874986	0.642822	0.976902	0.911688	0.863501	0.605795	1.00083	0.916663	0.874138	0.361246	0.996797	0.938846	0.94808	0.797763	0.99815	0.810134	0.676986	0.808407	1.02171	1.02171	hypothetical protein		CNV	AUO97b_00018	NODE_2_length_148137_cov_371.33_ID_22131	27207	26922	27491
fig|400667.82.peg.3671	-	-	0.991121	0.905043	0.87707	0.211497	0.965814	0.886647	0.813879	0.69727	1.02822	0.959839	0.792378	0.661937	1.01926	0.857787	0.835606	0.330442	1.04771	0.930822	0.864167	0.759874	1.02644	0.7734	0.803167	0.874267	1.04771	1.04771	hypothetical protein		CNV	AUO97b_00019	NODE_2_length_148137_cov_371.33_ID_22131	29152	27825	30479
fig|400667.82.peg.3672	-	-	1.04214	0.901976	0.915414	0.173293	1.07371	0.905344	0.852385	0.782565	0.981055	0.999586	0.876389	0.637715	1.0425	0.920531	0.8985	0.47256	1.03471	0.920791	0.951727	0.738322	1.01626	0.834955	0.828851	0.911663	1.07371	1.07371	hypothetical protein		CNV	AUO97b_00020	NODE_2_length_148137_cov_371.33_ID_22131	30711	30531	30890
fig|400667.82.peg.3673	-	-	1.04608	0.90691	0.946055	0.213684	1.04197	0.914491	0.846267	0.659591	1.00663	0.92051	0.853779	0.675568	1.01593	0.818747	0.838087	0.387334	0.965691	0.925878	0.903555	0.729431	1.02635	0.795513	0.787731	0.86946	1.04608	1.04608	Peptidase, M23/M37 family		CNV	AUO97b_00021	NODE_2_length_148137_cov_371.33_ID_22131	32081	31163	32998
fig|400667.82.peg.3674	-	-	1.01452	0.936562	0.884934	0.247561	1.02991	1.04355	0.901623	0.667975	1.02924	0.964325	0.857057	0.743661	1.08024	0.99015	0.937191	0.396951	1.03717	1.00788	0.900676	0.824355	1.00747	0.890408	0.790427	0.889117	1.08024	1.08024	hypothetical protein		CNV	AUO97b_00022	NODE_2_length_148137_cov_371.33_ID_22131	33184	33013	33354
fig|400667.82.peg.3675	-	-	0.909164	0.855557	0.831493	0.191447	0.955079	0.925536	0.850447	0.574627	0.935035	0.848728	0.68049	0.647087	0.926456	0.806044	0.756631	0.337723	0.976304	0.910808	0.798332	0.66449	0.919107	0.755421	0.832876	0.803832	0.976304	0.976304	hypothetical protein		CNV	AUO97b_00023	NODE_2_length_148137_cov_371.33_ID_22131	33566	33368	33763
fig|400667.82.peg.3676	-	-	0.871709	0.769091	0.873758	0.156789	0.936684	0.863139	0.740186	0.57295	0.871403	0.728226	0.652996	0.527694	0.851453	0.734877	0.758781	0.340244	0.838589	0.849634	0.802222	0.633518	0.916391	0.646417	0.711751	0.65679	0.936684	0.936684	hypothetical protein		CNV	AUO97b_00024	NODE_2_length_148137_cov_371.33_ID_22131	33904	33774	34034
fig|400667.82.peg.3677	-	-	0.999404	0.905515	0.945781	0.185212	1.04827	0.921159	0.864403	0.665181	1.00459	0.906237	0.845362	0.652882	1.02153	0.839737	0.804398	0.319241	0.939553	0.914301	0.876501	0.70947	1.03455	0.81964	0.810757	0.824745	1.04827	1.04827	hypothetical protein		CNV	AUO97b_00025	NODE_2_length_148137_cov_371.33_ID_22131	34887	34058	35716
fig|400667.82.peg.3678	-	-	0.962364	0.966858	0.92601	0.169756	1.02044	0.89896	0.833935	0.642023	0.996364	0.996082	0.860433	0.699711	0.896266	0.836545	0.885603	0.295238	0.95909	0.906074	0.820975	0.724914	1.0537	0.793989	0.74756	0.839683	1.0537	1.0537	Error-prone repair protein UmuD		CNV	AUO97b_00026	NODE_2_length_148137_cov_371.33_ID_22131	36250	35998	36501
fig|400667.82.peg.3679	-	-	0.946966	0.874801	0.863889	0.181545	1.02956	0.887374	0.830014	0.595708	0.97524	0.937824	0.85675	0.625781	0.94546	0.775213	0.800236	0.30964	0.953996	0.939453	0.850494	0.716423	0.976312	0.72654	0.753833	0.819797	1.02956	1.02956	Error-prone, lesion bypass DNA polymerase V (UmuC)		CNV	AUO97b_00027	NODE_2_length_148137_cov_371.33_ID_22131	37146	36498	37793
fig|400667.82.peg.3680	-	-	1.00806	0.924366	0.884325	0.188146	1.00088	0.898392	0.849479	0.665181	1.01711	0.947461	0.826555	0.603078	0.97693	0.838534	0.870126	0.365447	0.994502	0.919304	0.882444	0.778367	1.03863	0.80105	0.818239	0.794029	1.03863	1.03863	Tiorf34 protein		CNV	AUO97b_00028	NODE_2_length_148137_cov_371.33_ID_22131	38499	38001	38996
fig|400667.82.peg.3681	-	-	1.09132	0.944026	0.918056	0.181545	1.09574	0.961618	0.846573	0.660709	1.04568	0.974443	0.890996	0.655237	1.01655	0.87257	0.870126	0.395691	1.08279	1.00597	0.926201	0.762724	1.06036	0.793445	0.851905	0.832849	1.09574	1.09574	Chromosome (plasmid) partitioning protein ParB		CNV	AUO97b_00029	NODE_2_length_148137_cov_371.33_ID_22131	39493	39052	39933
fig|400667.82.peg.3682	-	-	1.01075	0.91308	0.892046	0.16174	1.00739	0.874228	0.807505	0.674124	0.98388	0.937035	0.836866	0.595744	0.982591	0.850911	0.858949	0.350325	1.00311	0.962211	0.884389	0.803394	1.0038	0.787742	0.824826	0.832849	1.01075	1.01075	Chromosome (plasmid) partitioning protein ParA		CNV	AUO97b_00030	NODE_2_length_148137_cov_371.33_ID_22131	40379	39937	40821
fig|400667.82.peg.3683	-	-	1.00913	0.986166	0.932686	0.193923	1.04994	0.9641	0.931489	0.758809	1.01844	1.04021	0.840947	0.708006	1.08554	0.883787	0.812519	0.3938	1.01657	1.00098	0.943826	0.803238	1.08417	0.86585	0.859956	0.917055	1.08554	1.08554	hypothetical protein		CNV	AUO97b_00031	NODE_2_length_148137_cov_371.33_ID_22131	41279	40955	41602
fig|400667.82.peg.3684	-	-	1.05514	0.990782	0.955038	0.282927	1.05512	0.953815	0.921572	0.704309	1.07279	1.00747	0.953718	0.698546	1.12	0.927161	0.810676	0.31324	0.994221	1.01653	0.810556	0.83754	1.09387	0.826581	0.848977	0.885616	1.12	1.12	hypothetical protein		CNV	AUO97b_00032	NODE_2_length_148137_cov_371.33_ID_22131	41923	41619	42227
fig|400667.82.peg.3685	-	-	1.04551	0.895605	0.939595	0.227756	1.01189	0.922226	0.900816	0.751263	1.02043	0.97383	0.854909	0.631602	1.0024	0.881079	0.804781	0.267154	1.03828	0.971132	0.872234	0.7183	1.0463	0.742746	0.786036	0.896371	1.0463	1.0463	hypothetical protein		CNV	AUO97b_00033	NODE_2_length_148137_cov_371.33_ID_22131	42704	42220	43188
fig|400667.82.peg.3686	-	-	1.08081	0.890144	0.938782	0.231057	1.01765	0.895744	0.883381	0.732258	0.997171	0.935809	0.808512	0.595744	1.05901	0.864061	0.878724	0.282276	1.00065	0.926951	0.839659	0.737696	1.03543	0.808021	0.801405	0.847357	1.08081	1.08081	hypothetical protein		CNV	AUO97b_00034	NODE_2_length_148137_cov_371.33_ID_22131	43627	43198	44055
fig|400667.82.peg.3687	-	-	0.989905	0.850593	0.87265	0.207051	0.993851	0.894059	0.83448	0.600644	0.987776	0.870805	0.795155	0.609005	0.957161	0.834033	0.757413	0.313895	0.990612	0.923398	0.901671	0.7059	0.913413	0.770285	0.739861	0.735034	0.993851	0.993851	Thiol:disulfide interchange protein DsbG precursor		CNV	AUO97b_00035	NODE_2_length_148137_cov_371.33_ID_22131	44549	44077	45021
fig|400667.82.peg.3688	-	-	1.06187	0.908087	0.919624	0.214553	1.03206	0.961854	0.873602	0.705107	0.99494	0.931253	0.816859	0.628692	1.00274	0.847595	0.880075	0.331242	0.975074	0.914874	0.905017	0.750836	1.0699	0.815717	0.838522	0.878054	1.0699	1.0699	IcmP protein		CNV	AUO97b_00036	NODE_2_length_148137_cov_371.33_ID_22131	45788	45103	46473
fig|400667.82.peg.3689	-	-	0.940422	0.906931	0.885499	0.176043	0.976937	0.885299	0.849515	0.628537	1.00201	0.966199	0.841066	0.670993	1.01734	0.846613	0.848344	0.338843	0.973572	0.916189	0.855703	0.739017	0.945597	0.783728	0.788801	0.846529	1.01734	1.01734	hypothetical protein		CNV	AUO97b_00037	NODE_2_length_148137_cov_371.33_ID_22131	46867	46492	47241
fig|400667.82.peg.3690	stbA	-	1.06729	0.893178	0.913382	0.217304	1.00322	0.932377	0.863954	0.626052	0.956965	0.886647	0.862785	0.621415	0.941473	0.882497	0.892051	0.281436	0.926505	0.953714	0.858944	0.716944	1.02452	0.726691	0.77701	0.787821	1.06729	1.06729	StbA protein		CNV	AUO97b_00038	NODE_2_length_148137_cov_371.33_ID_22131	47784	47255	48313
fig|400667.82.peg.3691	pilT_1	-	1.03146	0.921869	0.901626	0.190976	1.03528	0.91622	0.87637	0.642822	1.04454	0.911542	0.814404	0.671769	0.984208	0.854778	0.822345	0.293438	1.00827	0.948252	0.926896	0.768713	1.00119	0.78403	0.767948	0.859568	1.04454	1.04454	Twitching motility protein PilT		CNV	AUO97b_00039	NODE_2_length_148137_cov_371.33_ID_22131	49243	48598	49887
fig|400667.82.peg.3692	traI	-	1.05494	0.921089	0.953413	0.16174	1.02491	0.875221	0.875632	0.73114	1.07958	0.935196	0.850613	0.669906	1.0024	0.925945	0.85035	0.345284	1.07074	0.956263	0.897516	0.774612	1.01306	0.820696	0.838731	0.848925	1.07958	1.07958	DotC protein		CNV	AUO97b_00040	NODE_2_length_148137_cov_371.33_ID_22131	50309	49900	50718
fig|400667.82.peg.3693	-	-	1.03069	0.930191	0.96994	0.165041	1.04994	0.928515	0.841622	0.75648	1.04613	0.969946	0.856341	0.699517	0.99061	0.876696	0.887036	0.39065	1.01524	0.902736	0.954563	0.751879	1.04822	0.84499	0.825801	0.873759	1.04994	1.04994	hypothetical protein		CNV	AUO97b_00041	NODE_2_length_148137_cov_371.33_ID_22131	50995	50760	51230
fig|400667.82.peg.3694	resP	-	1.0319	0.869938	0.880667	0.193098	0.974727	0.948708	0.857066	0.673565	0.999829	0.902694	0.873812	0.637307	0.941787	0.875278	0.818967	0.338983	0.96327	0.898063	0.839902	0.783998	1.00971	0.799149	0.825923	0.842455	1.0319	1.0319	Phage integrase		CNV	AUO97b_00042	NODE_2_length_148137_cov_371.33_ID_22131	53120	52168	54072
fig|400667.82.peg.3695	-	-	0.744613	0.757259	0.652948	0.12103	0.796734	0.666457	0.62745	0.592514	0.996839	0.811525	0.6845	0.578629	0.863246	0.848332	0.796756	0.23523	0.836129	0.800072	0.740637	0.621525	0.858601	0.625292	0.519633	0.605162	0.996839	0.996839	hypothetical protein		CNV	AUO97b_00043	NODE_2_length_148137_cov_371.33_ID_22131	54433	54303	54563
fig|400667.82.peg.3696	-	-	0.944015	0.891964	0.860212	0.308076	1.03117	0.906999	0.943865	0.60742	1.01345	0.885114	0.916485	0.733474	0.847522	0.941159	0.788158	0.277235	1.06238	0.969999	0.844359	0.769607	0.954474	0.927376	0.731877	0.844351	1.06238	1.06238	hypothetical protein		CNV	AUO97b_00044	NODE_2_length_148137_cov_371.33_ID_22131	54803	54701	54904
fig|400667.82.peg.3697	-	-	0.940422	0.880132	0.821943	0.222805	0.941064	0.92355	0.893551	0.645616	1.0309	0.968924	0.788321	0.649939	0.885653	0.868316	0.797472	0.277235	1.00397	0.871937	0.93471	0.800892	0.957137	0.844462	0.731877	0.846965	1.0309	1.0309	hypothetical protein		CNV	AUO97b_00045	NODE_2_length_148137_cov_371.33_ID_22131	55179	55028	55330
fig|400667.82.peg.3698	-	-	0.948506	0.835534	0.778255	0.36309	0.936058	0.910309	0.78781	0.659591	0.983547	0.806415	0.781877	0.582704	0.969383	0.877985	0.816818	0.352845	0.876706	0.885744	0.833824	0.663238	0.899613	0.741478	0.702602	0.72541	0.983547	0.983547	hypothetical protein		CNV	AUO97b_00046	NODE_2_length_148137_cov_371.33_ID_22131	55583	55508	55657
fig|400667.82.peg.3699	-	-	1.02934	0.958406	0.897126	0.165041	1.04118	0.892103	0.8766	0.735053	1.07409	0.895335	0.970902	0.664201	1.02717	0.955341	0.900649	0.422154	1.11586	1.02806	1.00885	0.843126	1.12492	0.825449	0.905698	0.910683	1.12492	1.12492	hypothetical protein		CNV	AUO97b_00047	NODE_2_length_148137_cov_371.33_ID_22131	56468	56321	56614
fig|400667.82.peg.3700	traM	-	0.987241	0.920179	0.829563	0.156789	0.970159	0.862311	0.874582	0.679155	0.971918	0.850875	0.847391	0.619378	0.960538	0.900225	0.823266	0.330792	0.965852	0.871937	0.899461	0.728154	1.00348	0.797723	0.841659	0.811184	1.00348	1.00348	IncI1 plasmid conjugative transfer protein TraM		CNV	AUO97b_00048	NODE_2_length_148137_cov_371.33_ID_22131	56990	56632	57348
fig|400667.82.peg.3701	-	-	0.994314	0.934438	0.89374	0.170542	0.965883	0.866725	0.858842	0.669839	0.985209	0.931107	0.778297	0.653335	0.966631	0.840597	0.827566	0.348645	0.935522	0.976017	0.902702	0.702866	1.00854	0.818056	0.733097	0.793376	1.00854	1.00854	IncI1 plasmid conjugative transfer protein TraN		CNV	AUO97b_00049	NODE_2_length_148137_cov_371.33_ID_22131	57931	57366	58496
fig|400667.82.peg.3702	-	-	1.02221	0.964777	0.886189	0.242707	0.996715	0.959573	0.878594	0.757576	1.01326	0.898221	0.831407	0.683137	0.961752	0.876847	0.835531	0.327642	1.01739	0.873874	0.896887	0.757461	1.00912	0.76981	0.831757	0.838661	1.02221	1.02221	IcmE protein		CNV	AUO97b_00050	NODE_2_length_148137_cov_371.33_ID_22131	59321	58505	60136
fig|400667.82.peg.3703	-	-	0.965482	0.859562	0.890014	0.204651	0.971098	0.93646	0.878215	0.655119	0.952645	0.846275	0.813667	0.646272	0.93306	0.815327	0.748893	0.380569	0.966713	0.939695	0.854731	0.735819	0.974394	0.795347	0.811652	0.845004	0.974394	0.974394	hypothetical protein		CNV	AUO97b_00051	NODE_2_length_148137_cov_371.33_ID_22131	60588	60161	61015
fig|400667.82.peg.3704	-	-	0.940807	0.893524	0.870275	0.179187	0.972885	0.905107	0.907734	0.60529	0.929433	0.836639	0.707003	0.674097	0.853138	0.761399	0.788567	0.277235	0.925715	0.861772	0.833477	0.717763	0.896189	0.741478	0.801928	0.860409	0.972885	0.972885	hypothetical protein		CNV	AUO97b_00052	NODE_2_length_148137_cov_371.33_ID_22131	61343	61054	61632
fig|400667.82.peg.3705	-	-	0.945811	0.869392	0.872133	0.204651	1.01214	0.896406	0.862717	0.652883	1.01079	0.934582	0.756101	0.744883	1.00287	0.855552	0.993938	0.347804	1.09631	0.993222	0.998644	0.855953	1.03991	0.840342	0.813847	0.832064	1.09631	1.09631	hypothetical protein		CNV	AUO97b_00053	NODE_2_length_148137_cov_371.33_ID_22131	61947	61737	62156
fig|400667.82.peg.3706	-	-	1.03249	0.867693	0.866985	0.176043	1.00989	0.892655	0.834627	0.661454	0.944782	0.884092	0.889277	0.656052	0.959162	0.866382	0.828282	0.214227	0.907856	0.89778	0.845169	0.752922	0.992824	0.763659	0.789208	0.790108	1.03249	1.03249	hypothetical protein		CNV	AUO97b_00054	NODE_2_length_148137_cov_371.33_ID_22131	62710	62427	62993
fig|400667.82.peg.3707	-	-	1.07099	0.885014	0.92659	0.210052	1.06097	0.901281	0.862951	0.689064	1.04336	0.999586	0.838897	0.745328	1.06137	0.894511	0.927811	0.318477	1.02124	1.013	0.978578	0.832177	1.02352	0.812342	0.807061	0.898296	1.07099	1.07099	hypothetical protein		CNV	AUO97b_00055	NODE_2_length_148137_cov_371.33_ID_22131	63509	63005	64012
fig|400667.82.peg.3708	-	-	0.99796	0.906098	0.872324	0.151449	0.956817	0.893369	0.831683	0.658604	0.973481	0.880184	0.811443	0.640231	0.966747	0.836805	0.765482	0.352104	0.975002	0.919729	0.918336	0.752308	1.00423	0.768133	0.782678	0.820439	1.00423	1.00423	hypothetical protein		CNV	AUO97b_00056	NODE_2_length_148137_cov_371.33_ID_22131	65665	64029	67301
fig|400667.82.peg.3709	-	-	0.968985	0.851917	0.890827	0.217854	1.00714	0.914944	0.891775	0.601457	0.956965	0.879391	0.792187	0.617748	1.01797	0.850911	0.680968	0.383089	0.893675	0.903161	0.865427	0.724557	1.0169	0.828935	0.743587	0.834417	1.01797	1.01797	hypothetical protein		CNV	AUO97b_00057	NODE_2_length_148137_cov_371.33_ID_22131	67570	67365	67775
fig|400667.82.peg.3710	-	-	0.987578	0.879222	0.894078	0.231057	1.07246	0.936791	0.892744	0.626052	0.878879	0.901467	0.867797	0.660126	1.01184	0.707803	0.816818	0.403252	0.881625	0.900612	0.901892	0.675752	1.05301	0.798515	0.808724	0.807753	1.07246	1.07246	hypothetical protein		CNV	AUO97b_00058	NODE_2_length_148137_cov_371.33_ID_22131	67940	67883	67996
fig|400667.82.peg.3711	-	-	0.992242	0.87166	0.87454	0.16631	0.969172	0.931444	0.867535	0.633792	0.990193	0.848162	0.861849	0.625647	0.926747	0.880068	0.805244	0.306316	0.963346	0.920873	0.865053	0.727733	0.96316	0.770484	0.850385	0.812278	0.992242	0.992242	hypothetical protein		CNV	AUO97b_00059	NODE_2_length_148137_cov_371.33_ID_22131	69292	68064	70520
fig|400667.82.peg.3712	-	-	1.10479	0.984194	1.02954	0.297073	1.0904	0.951135	0.867452	0.693129	1.11757	1.01185	0.96231	0.763356	1.10068	1.05203	0.942923	0.361246	1.09926	1.00823	0.949701	0.848862	1.11533	0.813303	0.844098	0.961985	1.11757	1.11757	hypothetical protein		CNV	AUO97b_00060	NODE_2_length_148137_cov_371.33_ID_22131	71926	71844	72008
fig|400667.82.peg.3713	-	-	1.02934	0.939293	0.927752	0.165041	1.02723	0.988809	0.837625	0.6548	1.07706	0.931253	0.902165	0.77073	1.03913	0.879643	0.90157	0.306039	1.02303	1.03048	0.951553	0.796422	1.07333	0.833824	0.844795	0.892898	1.07706	1.07706	hypothetical protein		CNV	AUO97b_00061	NODE_2_length_148137_cov_371.33_ID_22131	72449	72134	72763
fig|400667.82.peg.3714	-	-	0.947967	0.8075	0.879448	0.112228	1.00013	0.853374	0.817514	0.612637	0.962946	0.901467	0.773285	0.598189	0.84249	0.812233	0.835734	0.383089	0.943351	0.871725	0.830421	0.717048	1.03927	0.775701	0.818239	0.799127	1.03927	1.03927	Nuclease (SNase-like) precursor		CNV	AUO97b_00062	NODE_2_length_148137_cov_371.33_ID_22131	73035	72804	73265
fig|400667.82.peg.3715	-	-	0.927623	0.864659	0.89611	0.148537	0.970472	0.890448	0.807183	0.757412	1.00515	0.880004	0.792617	0.572517	0.950514	0.819968	0.775977	0.352845	1.01196	0.863441	0.867858	0.691395	0.998682	0.822281	0.742855	0.823438	1.01196	1.01196	hypothetical protein		CNV	AUO97b_00063	NODE_2_length_148137_cov_371.33_ID_22131	73427	73294	73560
fig|400667.82.peg.3716	-	-	1.02881	0.931283	0.933093	0.257464	0.96459	0.936129	0.864008	0.67077	1.05133	0.912506	0.860924	0.733474	1.03495	0.858646	0.856369	0.373008	1.1091	1.0374	0.917936	0.807149	1.03735	0.837807	0.77579	0.890097	1.1091	1.1091	hypothetical protein		CNV	AUO97b_00064	NODE_2_length_148137_cov_371.33_ID_22131	73773	73553	73993
fig|400667.82.peg.3717	-	-	0.999198	0.88309	0.895856	0.181545	0.993936	0.925619	0.897183	0.734354	0.985209	0.876171	0.815171	0.654523	0.968498	0.812716	0.863033	0.349695	0.929887	0.907781	0.841725	0.734411	0.998682	0.815943	0.832968	0.820007	0.999198	0.999198	DNA primase, phage associated		CNV	AUO97b_00065	NODE_2_length_148137_cov_371.33_ID_22131	75615	74858	76372
fig|400667.82.peg.3718	-	-	0.940961	0.833713	0.879448	0.132033	0.962087	0.888462	0.812994	0.686422	0.901142	0.875711	0.86436	0.687835	0.969855	0.898871	0.863248	0.342764	0.929087	0.837739	0.831393	0.753339	0.952344	0.828935	0.85776	0.787363	0.969855	0.969855	hypothetical protein		CNV	AUO97b_00066	NODE_2_length_148137_cov_371.33_ID_22131	77042	76829	77254
fig|400667.82.peg.3719	-	-	0.947907	0.927562	0.877822	0.216387	0.954134	0.896701	0.87391	0.706793	0.972841	1.01321	0.812426	0.600362	0.882639	0.894745	0.847389	0.350045	0.931219	0.860491	0.855703	0.714685	0.944532	0.722466	0.789614	0.775949	1.01321	0.972841	hypothetical protein		CNV	AUO97b_00067	NODE_2_length_148137_cov_371.33_ID_22131	78538	78172	78903
fig|400667.82.peg.3720	-	-	0.961979	0.883226	0.91765	0.198049	0.989118	0.91064	0.851739	0.752381	0.971253	0.936422	0.846317	0.651977	0.980232	0.868702	0.811659	0.357886	1.01467	0.941395	0.902378	0.751462	0.996126	0.759223	0.780913	0.841867	1.01467	1.01467	hypothetical protein		CNV	AUO97b_00068	NODE_2_length_148137_cov_371.33_ID_22131	79304	78890	79717
fig|400667.82.peg.3721	-	-	1.08755	0.957496	1.0095	0.24426	1.07822	1.03742	0.847865	0.717724	1.06861	0.982415	0.945126	0.749773	1.06609	0.93136	0.937191	0.322601	1.02844	1.02551	0.897516	0.815908	1.14473	0.807388	0.837267	0.930093	1.14473	1.14473	hypothetical protein		CNV	AUO97b_00069	NODE_2_length_148137_cov_371.33_ID_22131	79863	79698	80027
fig|400667.82.peg.3722	-	-	0.875751	0.895605	0.902206	0.297073	0.953578	0.945067	0.8653	0.659591	0.991854	0.99652	0.867797	0.68865	0.971741	0.912795	0.928593	0.239431	0.970156	0.862379	0.787636	0.710166	1.00028	0.852383	0.808724	0.778345	1.00028	1.00028	hypothetical protein		CNV	AUO97b_00070	NODE_2_length_148137_cov_371.33_ID_22131	80219	80152	80286
fig|400667.82.peg.3723	-	-	1.01048	0.902886	0.90627	0.123781	0.957332	0.945067	0.859649	0.740642	0.966103	0.893802	0.867797	0.757923	1.00594	0.883787	0.85121	0.31504	1.00458	0.884682	0.880013	0.72268	0.925978	0.779503	0.816043	0.853827	1.01048	1.01048	hypothetical protein		CNV	AUO97b_00071	NODE_2_length_148137_cov_371.33_ID_22131	80495	80327	80662
fig|400667.82.peg.3724	-	-	1.05629	0.961799	0.942846	0.28207	1.05233	0.992764	0.837415	0.668738	1.07568	0.949969	0.950593	0.677167	1.01077	0.858646	0.945007	0.378048	1.02191	0.984031	0.92377	0.81113	1.04473	0.837692	0.821033	0.851242	1.07568	1.07568	hypothetical protein		CNV	AUO97b_00072	NODE_2_length_148137_cov_371.33_ID_22131	81150	80694	81605
fig|400667.82.peg.3725	-	-	0.939748	0.831893	0.854793	0.214553	0.963381	0.875828	0.78216	0.640027	0.936475	0.867739	0.730324	0.607153	0.953266	0.835439	0.844762	0.308739	0.967902	0.923977	0.883254	0.726851	0.906804	0.772637	0.7764	0.81821	0.967902	0.967902	hypothetical protein		CNV	AUO97b_00073	NODE_2_length_148137_cov_371.33_ID_22131	82473	81921	83024
fig|400667.82.peg.3726	topA_2	-	0.965347	0.8997	0.866308	0.143035	0.972453	0.902034	0.830725	0.688471	0.958211	0.894057	0.755385	0.648581	0.945797	0.846076	0.786725	0.30979	0.942388	0.8907	0.843346	0.756832	0.966858	0.751249	0.778229	0.821804	0.972453	0.972453	IncQ plasmid conjugative transfer protein TraB		CNV	AUO97b_00074	NODE_2_length_148137_cov_371.33_ID_22131	84329	83198	85459
fig|400667.82.peg.3727	-	-	0.870362	0.787598	0.896788	0.275068	0.889338	0.831967	0.660813	0.551522	0.941459	0.964836	0.695956	0.66556	1.01262	0.848332	0.762363	0.218428	0.961549	0.802904	0.894599	0.665324	0.921451	0.806965	0.705042	0.835201	1.01262	1.01262	hypothetical protein		CNV	AUO97b_00075	NODE_2_length_148137_cov_371.33_ID_22131	85760	85657	85863
fig|400667.82.peg.86	hxlR_2	-	0.745549	0.676854	0.496255	0.801604	0.79832	0.578861	0.557044	0.691163	0.800346	0.644549	0.553928	0.591778	0.728567	0.650608	0.5201	0.612552	0.85854	0.686219	0.692737	0.681464	0.746143	0.655235	0.556376	0.661458	0.85854	0.85854	Transcriptional regulator, HxlR family		CNV	AUO97b_00226	NODE_1_length_3909467_cov_533.478_ID_22129	85797	85683	85910
fig|400667.82.peg.3728	-	-	1.073	0.939293	0.950162	0.184846	1.08673	1.03411	0.925354	0.646175	1.02475	1.04742	0.81109	0.744883	1.04061	1.0149	0.880444	0.463739	0.935481	0.977079	0.944191	0.75459	1.03863	0.904984	0.806529	0.911271	1.08673	1.08673	Glycine dehydrogenase [decarboxylating] (glycine cleavage system P protein) (EC 1.4.4.2)		CNV	AUO97b_00076	NODE_2_length_148137_cov_371.33_ID_22131	86114	85912	86316
fig|400667.82.peg.3729	orf4b	-	1.01757	0.903078	0.914398	0.144194	1.00311	0.968499	0.870568	0.689599	0.98005	0.927611	0.841569	0.670421	1.0214	0.894067	0.862976	0.31703	1.0194	0.952932	0.900228	0.771583	0.980601	0.764827	0.798131	0.878127	1.0214	1.0214	hypothetical protein		CNV	AUO97b_00077	NODE_2_length_148137_cov_371.33_ID_22131	87420	86526	88313
fig|400667.82.peg.3730	-	-	0.777847	0.754832	0.76674	0.12103	0.770037	0.82314	0.816869	0.618599	0.781965	0.778819	0.59858	0.516148	0.871108	0.832861	0.673517	0.344444	0.838589	0.775999	0.769809	0.629868	0.810664	0.625292	0.675767	0.729331	0.871108	0.871108	Ferrous iron transporter-associated protein FeoA		CNV	AUO97b_00078	NODE_2_length_148137_cov_371.33_ID_22131	88771	88654	88887
fig|400667.82.peg.3731	-	-	0.9415	0.882134	0.871523	0.183195	0.979107	0.918585	0.850447	0.662386	0.966269	0.838303	0.741924	0.626305	0.955939	0.877598	0.823696	0.323861	0.95331	0.892753	0.87977	0.733004	0.980147	0.809606	0.786768	0.800695	0.980147	0.980147	Ferrous iron transporter FeoB		CNV	AUO97b_00079	NODE_2_length_148137_cov_371.33_ID_22131	89808	88884	90731
fig|400667.82.peg.3732	-	-	0.871036	0.867389	0.769111	0.123781	0.916035	0.892103	0.755523	0.603693	0.929552	0.797216	0.764693	0.556218	0.850274	0.777423	0.657753	0.308739	0.922202	0.819897	0.802222	0.661674	0.874846	0.769997	0.658689	0.744035	0.929552	0.929552	Transcriptional regulator, ArsR family		CNV	AUO97b_00080	NODE_2_length_148137_cov_371.33_ID_22131	91098	90912	91283
fig|400667.82.peg.3733	-	-	0.925332	0.854101	0.833525	0.194748	0.950825	0.888131	0.798142	0.690893	0.966933	0.896561	0.83257	0.686205	0.950986	0.809912	0.80822	0.357886	0.961795	0.94182	0.905781	0.706411	0.937963	0.742112	0.764812	0.828535	0.966933	0.966933	Putative sodium-dependent transporter		CNV	AUO97b_00081	NODE_2_length_148137_cov_371.33_ID_22131	91802	91321	92283
fig|400667.82.peg.3734	-	-	0.952548	0.878858	0.923339	0.204651	0.990119	0.842119	0.870788	0.695365	0.944006	0.940102	0.800779	0.646272	0.899568	0.887268	0.827995	0.31	0.962287	0.909109	0.901405	0.772735	0.984941	0.775701	0.80726	0.868923	0.990119	0.990119	FIGfam110555		CNV	AUO97b_00082	NODE_2_length_148137_cov_371.33_ID_22131	92986	92529	93443
fig|400667.82.peg.3737	-	-	0.882488	0.837354	0.794511	0.156789	0.947946	0.80521	0.744222	0.673565	0.928721	0.86314	0.807653	0.572517	0.870322	0.792894	0.748033	0.327642	0.941875	0.892116	0.819238	0.702344	0.933968	0.823865	0.748344	0.777365	0.947946	0.947946	FIGfam110555		CNV	AUO97b_00085	NODE_2_length_148137_cov_371.33_ID_22131	95126	94966	95286
fig|400667.82.peg.3738	-	-	0.9196	0.865155	0.815015	0.156039	0.928549	0.849823	0.834186	0.656542	0.874499	0.851293	0.844364	0.640123	0.845235	0.789729	0.758195	0.348263	0.918401	0.932667	0.810178	0.742873	0.902373	0.757034	0.781778	0.777097	0.932667	0.928549	Mll9366 protein		CNV	AUO97b_00086	NODE_2_length_148137_cov_371.33_ID_22131	95769	95264	96274
fig|400667.82.peg.3739	tniB	-	0.927286	0.92382	0.877822	0.210427	0.949824	0.924378	0.84956	0.652604	0.92166	0.804115	0.794765	0.610209	0.915135	0.750348	0.771678	0.337093	0.899761	0.878309	0.881228	0.692177	0.971119	0.780295	0.763897	0.758249	0.971119	0.971119	TniB NTP-binding protein		CNV	AUO97b_00087	NODE_2_length_148137_cov_371.33_ID_22131	96767	96406	97128
fig|400667.82.peg.3740	-	-	0.875751	0.799734	0.838537	0.198049	0.957749	0.858449	0.812564	0.581334	0.800794	0.754289	0.781877	0.540597	0.900984	0.714249	0.753765	0.462059	0.794323	0.740598	0.72443	0.711208	0.838361	0.686554	0.734317	0.669207	0.957749	0.957749	hypothetical protein		CNV	AUO97b_00088	NODE_2_length_148137_cov_371.33_ID_22131	97349	97261	97437
fig|400667.82.peg.3741	-	-	0.974875	0.883642	0.896401	0.228699	0.931946	0.864439	0.845005	0.685943	0.963611	0.947023	0.790469	0.586197	0.966687	0.842622	0.779969	0.423054	0.964535	0.923977	0.850147	0.790165	0.939332	0.774524	0.73815	0.804953	0.974875	0.974875	Integrase		CNV	AUO97b_00089	NODE_2_length_148137_cov_371.33_ID_22131	98079	97428	98729
fig|400667.82.peg.3742	repA	-	0.950602	0.910976	0.835828	0.183379	0.970541	0.905528	0.84234	0.757722	0.896786	0.885114	0.822928	0.719891	0.979603	0.90334	0.945789	0.322041	0.942422	0.937902	0.888116	0.696609	0.987142	0.721058	0.802625	0.806011	0.987142	0.987142	Replication protein RepA		CNV	AUO97b_00090	NODE_2_length_148137_cov_371.33_ID_22131	99517	99103	99930
fig|400667.82.peg.3743	-	-	0.999105	0.867288	0.932009	0.102692	0.959418	0.918401	0.877497	0.746543	0.94995	0.943032	0.823882	0.600362	0.949204	0.860365	0.859808	0.436856	0.945974	0.949702	0.880553	0.754312	0.991758	0.847806	0.791241	0.842608	0.999105	0.999105	Replication protein RepC		CNV	AUO97b_00091	NODE_2_length_148137_cov_371.33_ID_22131	100358	99917	100798
fig|400667.82.peg.3744	-	-	0.893715	0.857984	0.801961	0.176043	0.851796	0.808796	0.757675	0.626052	0.81187	0.784951	0.747508	0.529731	0.803495	0.6601	0.639124	0.268834	0.733663	0.666963	0.661225	0.5089	0.831969	0.735141	0.724558	0.729331	0.893715	0.893715	hypothetical protein		CNV	AUO97b_00092	NODE_2_length_148137_cov_371.33_ID_22131	101559	101493	101624
fig|400667.82.peg.3745	-	-	0.990722	0.925944	0.936073	0.187046	0.986115	0.882724	0.877138	0.734121	0.987978	1.05273	0.907893	0.749773	0.987465	0.925688	0.888469	0.554471	1.00008	0.945926	0.952942	0.769607	0.887363	0.779503	0.809944	0.846965	1.05273	1.00008	IS, phage, Tn		CNV	AUO97b_00093	NODE_2_length_148137_cov_371.33_ID_22131	101925	101831	102019
fig|400667.82.peg.3746	trbJ	-	0.998356	0.893784	0.877416	0.204651	0.993122	0.911633	0.854968	0.650647	0.922408	0.959112	0.817104	0.630787	0.927872	0.839307	0.783285	0.362926	0.979747	0.946493	0.827018	0.778992	0.960333	0.784573	0.7875	0.815988	0.998356	0.998356	Conjugative transfer protein TrbJ		CNV	AUO97b_00094	NODE_2_length_148137_cov_371.33_ID_22131	102514	102088	102939
fig|400667.82.peg.3747	trbL	-	0.977513	0.888537	0.880691	0.203874	1.00187	0.933091	0.870238	0.676689	1.01091	0.960627	0.809169	0.676905	1.02474	0.960573	0.841601	0.389909	1.01232	0.973581	0.929776	0.800892	1.00235	0.805598	0.789136	0.852731	1.02474	1.02474	Conjugative transfer protein TrbL		CNV	AUO97b_00095	NODE_2_length_148137_cov_371.33_ID_22131	103850	103073	104626
fig|400667.82.peg.3748	-	-	0.971859	0.827646	0.881886	0.24206	1.01615	0.906999	0.883596	0.734121	0.890509	0.831966	0.807653	0.589496	0.92457	0.631737	0.62766	0.386449	0.938596	0.885036	0.782774	0.609011	0.93743	0.743591	0.927044	0.80906	1.01615	1.01615	hypothetical protein		CNV	AUO97b_00096	NODE_2_length_148137_cov_371.33_ID_22131	105055	104943	105167
fig|400667.82.peg.3749	arsB	-	0.88065	0.826763	0.796173	0.300074	0.870757	0.867276	0.75699	0.579302	0.929477	0.823418	0.788907	0.629009	0.888976	0.834033	0.747252	0.332224	0.95596	0.862379	0.908743	0.711019	0.893948	0.742055	0.75716	0.794564	0.95596	0.95596	Arsenical-resistance protein ACR3		CNV	AUO97b_00097	NODE_2_length_148137_cov_371.33_ID_22131	106056	105522	106589
fig|400667.82.peg.3750	-	-	1.04147	1.01939	0.978068	0.24206	1.02324	0.981479	0.947632	0.694993	0.979671	0.936218	0.809085	0.656052	0.945797	0.939869	0.782426	0.319241	0.948843	0.947342	0.883254	0.70808	1.04502	0.748872	0.823362	0.860689	1.04502	1.04502	Arsenate reductase (EC 1.20.4.4) thioredoxin-coupled, LMWP family		CNV	AUO97b_00098	NODE_2_length_148137_cov_371.33_ID_22131	106839	106586	107092
fig|400667.82.peg.3751	-	-	1.07994	0.984599	0.966327	0.216387	1.07622	0.912148	0.8653	0.683192	0.987609	0.954615	0.887845	0.689103	0.943438	0.925688	0.899933	0.299638	0.945974	0.923741	0.825991	0.741798	1.07591	0.828794	0.921352	0.832152	1.07994	1.07994	Arsenic resistance protein ArsH		CNV	AUO97b_00099	NODE_2_length_148137_cov_371.33_ID_22131	107473	107089	107856
fig|400667.82.peg.3752	-	-	1.09536	0.994358	0.926082	0.222805	1.10875	1.01624	0.927049	0.707104	1.04294	0.932129	0.843095	0.70495	0.984714	0.83834	0.908173	0.302439	1.05285	0.966459	0.902499	0.757093	1.08697	0.862682	0.831595	0.93372	1.10875	1.10875	plasmid replication and transfer functions		CNV	AUO97b_00100	NODE_2_length_148137_cov_371.33_ID_22131	108702	108333	109070
fig|400667.82.peg.3753	ISCR2	-	0.9115	0.819151	0.825261	0.154038	0.910029	0.818727	0.749496	0.625307	0.855509	0.863855	0.766411	0.577543	0.915135	0.763241	0.743448	0.398211	0.903839	0.830659	0.830097	0.740408	0.912716	0.718664	0.741636	0.730899	0.915135	0.915135	Mobile element protein		CNV	AUO97b_00101	NODE_2_length_148137_cov_371.33_ID_22131	110249	109502	110995
fig|400667.82.peg.3754	folP	-	0.981919	1.4053	1.029	0.36309	0.992121	1.39989	2.93847	2.9581	0.962282	1.28229	2.15145	7.40401	0.958533	1.37615	1.245	2.27333	0.918021	1.24471	1.54707	5.26461	0.998682	1.66294	2.28346	3.81879	7.40401	0.998682	Dihydropteroate synthase type-2 (EC 2.5.1.15) @ Sulfonamide resistance protein		CNV	AUO97b_00102	NODE_2_length_148137_cov_371.33_ID_22131	111993	111560	112426
fig|400667.82.peg.3757	tniB	-	0.928296	0.953855	0.778255	0.231057	0.994874	0.902034	0.899201	0.598104	0.980225	0.929063	0.730324	0.505282	0.929287	0.769687	0.834014	0.176423	0.911135	0.853882	0.799791	0.638211	0.949148	0.83654	0.695283	0.876373	0.994874	0.994874	TniB NTP-binding protein		CNV	AUO97b_00105	NODE_2_length_148137_cov_371.33_ID_22131	113890	113805	113975
fig|400667.82.peg.3760	-	-	1.0015	0.894391	0.755903	0.209052	0.956081	0.927964	0.778124	0.581334	0.908231	0.846275	0.693092	0.594929	0.888404	0.809654	0.842612	0.369647	0.92712	0.801488	0.881634	0.669495	0.929973	0.722466	0.763592	0.816903	1.0015	1.0015	hypothetical protein		CNV	AUO97b_00108	NODE_2_length_148137_cov_371.33_ID_22131	117048	116913	117182
fig|400667.82.peg.3761	-	-	0.941096	0.883772	0.888998	0.181545	0.966718	0.905344	0.842699	0.631642	1.03256	0.878471	0.824837	0.586779	0.92339	0.831572	0.816818	0.422154	0.89515	0.952652	0.894599	0.769607	0.961132	0.815943	0.806895	0.779325	1.03256	1.03256	hypothetical protein		CNV	AUO97b_00109	NODE_2_length_148137_cov_371.33_ID_22131	117414	117236	117592
fig|400667.82.peg.3762	-	-	0.472232	0.494221	0.500887	0.0990245	0.509326	0.446879	0.439914	0.335385	0.52334	0.479863	0.459675	0.360625	0.533043	0.402249	0.453549	0.201626	0.577913	0.521463	0.501996	0.502122	0.525706	0.505409	0.422659	0.376429	0.577913	0.577913	hypothetical protein		CNV	AUO97b_00110	NODE_2_length_148137_cov_371.33_ID_22131	117797	117638	117955
fig|400667.82.peg.3763	int	-	0.888955	0.842815	0.800607	0.158439	0.870234	0.834505	0.734213	0.71437	0.919085	0.880617	0.830851	0.635677	0.920796	0.836213	0.834014	0.31252	0.938432	0.811401	0.850841	0.6964	0.906005	0.756688	0.747247	0.754818	0.938432	0.938432	Site-specific tyrosine recombinase XerC		CNV	AUO97b_00111	NODE_2_length_148137_cov_371.33_ID_22131	118628	118162	119094
fig|400667.82.peg.3764	-	-	0.98421	0.917449	0.874774	0.165041	0.943566	0.865621	0.848349	0.592514	0.920414	0.901467	0.850613	0.637715	0.944618	0.827704	0.818967	0.270935	0.990444	0.985576	0.917693	0.732065	1.00507	0.771581	0.841659	0.887156	1.00507	1.00507	hypothetical protein		CNV	AUO97b_00112	NODE_2_length_148137_cov_371.33_ID_22131	119309	119195	119422
fig|400667.82.peg.3765	-	-	0.978989	0.8997	0.839469	0.169167	0.942628	0.867276	0.835232	0.662386	0.961326	0.895335	0.820004	0.656561	0.946681	0.863481	0.824879	0.360721	0.979071	0.94867	0.868162	0.691395	0.981305	0.747024	0.826106	0.855542	0.981305	0.981305	Predicted kinase		CNV	AUO97b_00113	NODE_2_length_148137_cov_371.33_ID_22131	120174	119423	120925
fig|400667.82.peg.3766	-	-	0.94918	0.897122	0.876806	0.192548	0.947321	0.862035	0.80207	0.659591	0.935367	0.881026	0.831281	0.659447	0.960735	0.808365	0.76093	0.344444	0.907241	0.944156	0.867453	0.744579	0.973649	0.843405	0.792867	0.788474	0.973649	0.973649	FinQ		CNV	AUO97b_00114	NODE_2_length_148137_cov_371.33_ID_22131	121592	121010	122173
fig|400667.82.peg.3767	-	-	0.924639	0.932531	0.927752	0.150894	0.917108	0.899906	0.770744	0.653203	0.93513	0.928625	0.862887	0.696218	0.98185	0.901744	0.880689	0.298838	0.936957	0.955839	0.886959	0.796422	0.991606	0.817528	0.793564	0.813355	0.991606	0.991606	hypothetical protein		CNV	AUO97b_00115	NODE_2_length_148137_cov_371.33_ID_22131	122485	122194	122775
fig|400667.82.peg.3768	orf4	-	1.02396	1.79063	2.09296	8.51089	1.09439	1.66992	1.57698	3.20263	1.2053	1.61638	2.15932	1.85041	1.28059	2.16229	2.52829	6.83671	1.2419	1.53426	1.84754	1.75952	1.00078	2.86385	2.44601	1.37322	8.51089	1.28059	hypothetical protein	AMP123960	CNV	AUO97b_00116	NODE_2_length_148137_cov_371.33_ID_22131	123960	123062	124858
fig|400667.82.peg.3769	sup	-	0.989599	1.8622	1.92887	8.58212	1.05416	1.62056	1.59762	3.22389	1.22424	1.59711	2.00195	1.78733	1.21497	2.17031	2.55685	6.88678	1.29108	1.54156	1.86851	1.68039	0.987897	2.82926	2.54419	1.35598	8.58212	1.29108	Sulfate permease	AMP123960	CNV	AUO97b_00117	NODE_2_length_148137_cov_371.33_ID_22131	125897	125153	126640
fig|400667.82.peg.3770	uspA	-	1.1056	1.95468	2.18846	9.7011	1.11526	1.78884	1.66086	3.37509	1.32048	1.67783	2.19957	1.90948	1.28638	2.22629	2.58974	7.22576	1.34518	1.65934	1.99048	1.8433	1.01338	2.93296	2.70502	1.50728	9.7011	1.34518	UspA-related nucleotide-binding protein	AMP123960	CNV	AUO97b_00118	NODE_2_length_148137_cov_371.33_ID_22131	127079	126653	127504
fig|400667.82.peg.3771	-	-	1.08539	2.00528	2.26283	9.79682	1.18734	1.81069	1.61372	3.59086	1.39823	2.0004	2.25284	2.29007	1.40667	2.62235	3.05748	7.91381	1.43962	1.79528	2.1237	2.10359	1.14601	3.24096	2.68599	1.65001	9.79682	1.43962	hypothetical protein	AMP123960	CNV	AUO97b_00119	NODE_2_length_148137_cov_371.33_ID_22131	128130	127944	128315
fig|400667.82.peg.3772	-	-	1.00375	1.84946	2.25145	9.35781	1.16632	1.73124	1.67571	3.31472	1.3125	1.69255	2.04061	1.77664	1.25477	2.32067	2.6869	7.63658	1.25296	1.63767	1.82323	1.68938	1.08657	2.99126	2.85798	1.51552	9.35781	1.3125	hypothetical protein	AMP123960	CNV	AUO97b_00120	NODE_2_length_148137_cov_371.33_ID_22131	128484	128424	128543
fig|400667.82.peg.3773	-	-	1.01604	1.83604	2.08432	8.63576	1.05134	1.61601	1.61174	3.08554	1.18748	1.6845	2.11257	1.75422	1.22234	2.17562	2.52676	7.13251	1.23806	1.52297	1.86243	1.78519	0.995087	2.79916	2.44081	1.38833	8.63576	1.23806	FIGfam110555	AMP123960	CNV	AUO97b_00121	NODE_2_length_148137_cov_371.33_ID_22131	129405	128690	130120
fig|400667.82.peg.3774	-	-	1.00262	1.79303	2.04351	9.03873	0.999254	1.6289	1.59203	3.20107	1.14941	1.57552	2.07784	1.77867	1.18519	2.09698	2.43684	6.65785	1.2753	1.56864	1.81715	1.75039	0.987231	2.91627	2.38653	1.40899	9.03873	1.2753	Mll9366 protein	AMP123960	CNV	AUO97b_00122	NODE_2_length_148137_cov_371.33_ID_22131	130671	130113	131228
fig|400667.82.peg.3775	tniB	-	1.03285	1.79376	2.02387	9.07394	1.04118	1.73422	1.61049	3.15933	1.20119	1.65453	2.06553	1.86465	1.23826	2.06075	2.52182	7.2056	1.23821	1.56842	1.92339	1.63182	1.03799	2.77833	2.55132	1.4767	9.07394	1.23826	TniB NTP-binding protein	AMP123960	CNV	AUO97b_00123	NODE_2_length_148137_cov_371.33_ID_22131	131718	131258	132178
fig|400667.82.peg.3776	tniAb	-	1.01048	1.7102	2.01168	8.53921	1.05281	1.59569	1.57756	3.06207	1.10616	1.55089	1.97445	1.73589	1.19746	1.97373	2.36662	6.49865	1.16972	1.4431	1.79649	1.6728	1.01418	2.61482	2.38812	1.34926	8.53921	1.19746	TniA putative transposase	AMP123960	CNV	AUO97b_00124	NODE_2_length_148137_cov_371.33_ID_22131	133138	132183	134093
fig|400667.82.peg.3778	tniCb	-	1.03159	1.51027	1.75226	5.48485	1.0295	1.48684	1.32539	2.34583	1.11148	1.33994	1.9103	1.55795	1.1337	1.85395	2.00909	5.53211	1.09926	1.25604	1.57203	1.49124	1.00934	2.45681	1.94679	1.1685	5.53211	1.1337	FIGfam050825	AMP123960	CNV	AUO97b_00126	NODE_2_length_148137_cov_371.33_ID_22131	135684	135458	135910
fig|400667.82.peg.3779	-	-	0.982458	0.873033	0.892453	0.250862	0.946069	0.934143	0.772958	0.726668	0.928389	0.930903	0.823119	0.676426	0.920796	0.875664	0.847771	0.342764	0.88974	0.915906	0.796387	0.682009	0.994528	0.847947	0.829949	0.882255	0.994528	0.994528	hypothetical protein		CNV	AUO97b_00127	NODE_2_length_148137_cov_371.33_ID_22131	136269	136100	136438
fig|400667.82.peg.3780	-	-	0.947648	0.867472	0.885396	0.175543	0.959949	0.896015	0.805715	0.635199	0.902743	0.925718	0.802576	0.639382	0.905701	0.880095	0.792196	0.327642	0.917283	0.905633	0.804211	0.726661	0.949729	0.80082	0.741192	0.83538	0.959949	0.959949	hypothetical protein		CNV	AUO97b_00128	NODE_2_length_148137_cov_371.33_ID_22131	137499	136442	138556
fig|400667.82.peg.3781	yfgC_2	-	0.955392	0.899245	0.820927	0.168708	0.98973	0.917665	0.869246	0.678223	0.970995	0.894654	0.825792	0.603078	0.943438	0.849192	0.879871	0.403252	0.917283	0.901556	0.818968	0.749446	0.962286	0.735845	0.807504	0.841301	0.98973	0.98973	Zn-dependent protease with chaperone function PA4632		CNV	AUO97b_00129	NODE_2_length_148137_cov_371.33_ID_22131	139115	138718	139512
fig|400667.82.peg.3782	-	-	0.913476	0.852437	0.838344	0.160325	0.85704	0.8285	0.785965	0.608485	0.875794	0.861168	0.758555	0.651977	0.941417	0.810023	0.921223	0.288037	0.924661	0.950983	0.907101	0.717763	0.945039	0.746911	0.735014	0.833521	0.950983	0.945039	Transcriptional regulator, AcrR family		CNV	AUO97b_00130	NODE_2_length_148137_cov_371.33_ID_22131	140250	139971	140528
fig|400667.82.peg.3783	-	-	0.994988	0.861928	0.817879	0.165041	0.956081	0.882172	0.790232	0.698719	0.882202	0.906067	0.874241	0.680501	1.06726	0.872183	0.840463	0.359146	0.949253	0.936722	0.915262	0.71173	0.951545	0.904667	0.825191	0.848925	1.06726	1.06726	hypothetical protein		CNV	AUO97b_00131	NODE_2_length_148137_cov_371.33_ID_22131	140715	140552	140878
fig|400667.82.peg.3784	-	-	0.965751	0.925458	0.889608	0.204651	1.0184	0.939439	0.838501	0.733376	0.956965	0.933969	0.866079	0.682131	0.965609	0.809912	0.85121	0.317561	0.941383	0.971132	0.939815	0.748959	0.93988	0.731339	0.798478	0.893626	1.0184	1.0184	hypothetical protein		CNV	AUO97b_00132	NODE_2_length_148137_cov_371.33_ID_22131	141475	141027	141923
fig|400667.82.peg.3785	-	-	0.947428	0.874489	0.874571	0.211252	0.950574	0.805706	0.791685	0.599222	0.943674	0.870805	0.795624	0.728584	0.956646	0.789026	0.768669	0.342764	0.882362	0.924402	0.880013	0.729562	0.913994	0.813725	0.742123	0.906566	0.956646	0.956646	hypothetical protein		CNV	AUO97b_00133	NODE_2_length_148137_cov_371.33_ID_22131	142228	142045	142410
fig|400667.82.peg.3786	-	-	1.01318	0.97752	1.02413	0.181545	0.984863	0.921895	0.821712	0.570155	0.973579	0.855474	0.923646	0.753848	0.896266	0.966944	0.868406	0.352845	1.0095	0.985576	1.01615	0.782121	0.97791	0.684442	0.779449	0.746976	1.02413	1.01318	hypothetical protein		CNV	AUO97b_00134	NODE_2_length_148137_cov_371.33_ID_22131	142811	142753	142869
fig|400667.82.peg.3787	-	-	1.01542	0.884076	0.897465	0.209052	0.989035	0.873897	0.846465	0.804924	0.968041	0.976079	0.824837	0.700875	0.984321	0.907638	0.76093	0.378048	0.915234	0.960087	0.901892	0.71538	0.99016	0.737254	0.751394	0.884215	1.01542	1.01542	Transcriptional regulator, AcrR family		CNV	AUO97b_00135	NODE_2_length_148137_cov_371.33_ID_22131	143207	142922	143491
fig|400667.82.peg.3788	-	-	0.975452	0.900054	0.824087	0.205384	0.923266	0.889345	0.768796	0.621084	0.915246	0.950527	0.853477	0.643827	0.904652	0.848332	0.830193	0.333243	0.944061	0.963391	0.937816	0.741798	0.942401	0.776686	0.790427	0.862649	0.975452	0.975452	hypothetical protein		CNV	AUO97b_00136	NODE_2_length_148137_cov_371.33_ID_22131	144617	144221	145012
fig|400667.82.peg.3789	-	-	0.943476	0.877159	0.839079	0.20245	0.930051	0.881841	0.836241	0.723687	0.90225	0.875302	0.817963	0.610141	0.926142	0.888557	0.842039	0.300758	0.959254	0.952723	0.926688	0.734985	0.917616	0.753731	0.7875	0.832064	0.959254	0.959254	hypothetical protein		CNV	AUO97b_00137	NODE_2_length_148137_cov_371.33_ID_22131	145768	145077	146459
fig|400667.82.peg.3790	-	-	0.907009	0.885411	0.824178	0.24426	0.988617	0.942749	0.809765	0.753499	0.91244	0.88307	0.793906	0.594929	0.939665	0.884947	0.834014	0.337723	0.883346	0.901462	0.918908	0.797138	0.93253	0.754153	0.758225	0.777169	0.988617	0.988617	hypothetical protein		CNV	AUO97b_00138	NODE_2_length_148137_cov_371.33_ID_22131	146739	146532	146945
fig|400667.82.peg.3791	-	-	0.730242	0.724493	0.715263	0.280569	0.770871	0.663698	0.611844	0.575745	0.860604	0.714428	0.567075	0.574554	0.72173	0.611109	0.679249	0.100813	0.702103	0.747678	0.739016	0.569384	0.736628	0.671767	0.563545	0.625421	0.860604	0.860604	hypothetical protein		CNV	AUO97b_00139	NODE_2_length_148137_cov_371.33_ID_22131	147232	147175	147288
fig|400667.82.peg.3792	-	-	0.6009	0.584934	0.54593	0.220054	0.619033	0.568254	0.547808	0.517984	0.559337	0.539654	0.558483	0.339571	0.594366	0.430612	0.38978	0.193225	0.609883	0.614569	0.654743	0.408788	0.595481	0.513331	0.444005	0.580328	0.654743	0.619033	Mobile element protein		CNV	AUO97b_00140	NODE_2_length_148137_cov_371.33_ID_22131	147956	147860	148051
fig|400667.82.peg.153	-	-	0.688906	0.585974	0.535133	0.827824	0.845823	0.578381	0.593849	0.698624	0.767845	0.623639	0.503236	0.499482	0.739863	0.539287	0.470759	0.547856	0.721672	0.612107	0.579425	0.6198	0.69084	0.574251	0.582226	0.642482	0.845823	0.845823	hypothetical protein		CNV	AUO97b_00293	NODE_1_length_3909467_cov_533.478_ID_22129	150771	150704	150838
fig|400667.82.peg.166	ubiB_4	-	0.757577	0.585199	0.545848	0.758973	0.783239	0.585918	0.572534	0.633122	0.836717	0.619483	0.542736	0.60367	0.768371	0.589234	0.498261	0.561424	0.755991	0.570346	0.6167	0.605119	0.762592	0.549272	0.587325	0.608983	0.836717	0.836717	Uncharacterized ABC1 family protein A1S_1644		CNV	AUO97b_00306	NODE_1_length_3909467_cov_533.478_ID_22129	167306	166619	167992
fig|400667.82.peg.209	-	-	0.800151	0.668565	0.551293	0.716699	0.754775	0.563354	0.498024	0.666519	0.776421	0.61576	0.52597	0.597207	0.781908	0.579418	0.545714	0.522161	0.70891	0.612107	0.5733	0.556555	0.789358	0.569342	0.589201	0.557541	0.800151	0.800151	hypothetical protein		CNV	AUO97b_00349	NODE_1_length_3909467_cov_533.478_ID_22129	214679	214594	214764
fig|400667.82.peg.212	-	-	0.761368	0.585371	0.537877	0.719196	0.754775	0.589572	0.565665	0.592361	0.787255	0.644852	0.559151	0.577903	0.780653	0.613501	0.471298	0.51849	0.757404	0.604788	0.61495	0.602935	0.85947	0.560753	0.571968	0.573806	0.85947	0.85947	hypothetical protein		CNV	AUO97b_00352	NODE_1_length_3909467_cov_533.478_ID_22129	215744	215624	215863
fig|400667.82.peg.228	-	-	0.777698	0.656508	0.548244	0.680073	0.781166	0.587014	0.535824	0.603213	0.696071	0.597579	0.484188	0.583936	0.869762	0.653082	0.524144	0.559786	0.70891	0.556295	0.574933	0.592394	0.767599	0.588975	0.557197	0.556637	0.869762	0.869762	hypothetical protein		CNV	AUO97b_00368	NODE_1_length_3909467_cov_533.478_ID_22129	229654	229566	229742
fig|400667.82.peg.260	-	-	0.736874	0.668565	0.531779	0.687564	0.714309	0.601721	0.564339	0.619492	0.741212	0.578185	0.49279	0.483798	0.697818	0.553031	0.455121	0.504725	0.702529	0.576424	0.586367	0.484878	0.902987	0.611062	0.564582	0.527721	0.902987	0.902987	hypothetical protein		CNV	AUO97b_00400	NODE_1_length_3909467_cov_533.478_ID_22129	248131	248005	248256
fig|400667.82.peg.1439	-	-	1.20727	1.25876	1.35512	1.22513	1.15327	1.33843	1.3005	1.2719	1.13944	1.30619	1.29072	1.17596	1.17663	1.17126	0.161773	0.0726804	1.13936	1.32331	1.30585	1.23928	1.14088	1.32317	1.35697	1.20797	1.35697	1.20727	Transcriptional regulator, LysR family		CNV	AUO97b_01578	NODE_1_length_3909467_cov_533.478_ID_22129	1518687	1518239	1519135
fig|400667.82.peg.1440	-	-	1.05836	1.22701	1.2457	1.13318	1.03246	1.2109	1.10724	1.1802	1.09752	1.21496	1.21416	1.05607	1.10237	1.06355	0.144877	0.0669907	1.12622	1.162	1.22799	1.10152	1.02387	1.20658	1.20028	1.0949	1.2457	1.12622	Oxidoreductase, short-chain dehydrogenase/reductase family		CNV	AUO97b_01579	NODE_1_length_3909467_cov_533.478_ID_22129	1519626	1519248	1520003
fig|400667.82.peg.1441	-	-	1.10955	1.25389	1.28066	1.18233	1.12506	1.25622	1.18953	1.22737	1.18422	1.29455	1.28127	1.17298	1.15563	1.15596	0.152067	0.0789912	1.21496	1.28566	1.33129	1.22695	1.12615	1.36908	1.32239	1.18612	1.36908	1.21496	Oxygen-independent coproporphyrinogen-III oxidase-like protein YggW		CNV	AUO97b_01580	NODE_1_length_3909467_cov_533.478_ID_22129	1520632	1520055	1521209
fig|400667.82.peg.1439	-	-	1.21	1.26	1.36	1.23	1.15	1.34	1.3	1.27	1.14	1.31	1.29	1.18	1.18	1.17	0.16	0.07	1.14	1.32	1.31	1.24	1.14	1.32	1.36	1.21	1.36	1.21	Transcriptional regulator, LysR family	DEL1518687	CNV	AUO97b_01578	NODE_1_length_3909467_cov_533.478_ID_22129	1518687	1518239	1519135
fig|400667.82.peg.1440	-	-	1.06	1.23	1.25	1.13	1.03	1.21	1.11	1.18	1.1	1.21	1.21	1.06	1.1	1.06	0.14	0.07	1.13	1.16	1.23	1.1	1.02	1.21	1.2	1.09	1.25	1.13	Oxidoreductase, short-chain dehydrogenase/reductase family	DEL1518687	CNV	AUO97b_01579	NODE_1_length_3909467_cov_533.478_ID_22129	1519626	1519248	1520003
fig|400667.82.peg.1441	-	-	1.11	1.25	1.28	1.18	1.13	1.26	1.19	1.23	1.18	1.29	1.28	1.17	1.16	1.16	0.15	0.08	1.21	1.29	1.33	1.23	1.13	1.37	1.32	1.19	1.37	1.21	Oxygen-independent coproporphyrinogen-III oxidase-like protein YggW	DEL1518687	CNV	AUO97b_01580	NODE_1_length_3909467_cov_533.478_ID_22129	1520632	1520055	1521209
fig|400667.82.peg.1442	-	-	1.13042	1.26274	1.30993	1.08928	1.09891	1.51664	3.5253	1.46942	1.0953	1.2851	2.33442	6.99927	1.09567	1.38137	1.30195	1.4024	1.06126	1.2308	1.23872	5.11019	1.10607	1.25783	1.45249	8.66944	8.66944	1.13042	Integral membrane protein	AMP1521559	CNV	AUO97b_01581	NODE_1_length_3909467_cov_533.478_ID_22129	1521559	1521330	1521788
fig|400667.82.peg.1443	mdtK	-	1.0771	1.19481	1.23636	1.16655	1.102	1.2213	5.81756	1.34221	1.07874	1.18572	2.97201	10.6099	1.0634	1.14572	1.59624	1.83569	1.11888	1.23245	1.23165	7.72853	1.10736	1.23474	1.26081	7.26287	10.6099	1.11888	Multidrug efflux transporter MdtK/NorM (MATE family)	AMP1521559	CNV	AUO97b_01582	NODE_1_length_3909467_cov_533.478_ID_22129	1522521	1521873	1523168
fig|400667.82.peg.1444	-	-	1.18916	1.27058	1.3005	1.23497	1.14678	1.30787	6.15779	1.41436	1.1063	1.19441	3.22247	10.9318	1.04528	1.2095	1.62893	1.86572	1.07168	1.25694	1.21746	7.75432	1.13452	1.2813	1.33451	7.41826	10.9318	1.18916	Acyl-CoA dehydrogenase	AMP1521559	CNV	AUO97b_01583	NODE_1_length_3909467_cov_533.478_ID_22129	1523828	1523203	1524453
fig|400667.82.peg.1445	-	-	1.10815	1.21303	1.25831	1.18885	1.10483	1.23925	5.79085	1.31818	1.12594	1.24884	3.11474	11.0569	1.0903	1.25598	1.64708	1.87345	1.13447	1.26676	1.19157	7.91149	1.08172	1.23711	1.2522	7.36666	11.0569	1.13447	Acyl-CoA dehydrogenase	AMP1521559	CNV	AUO97b_01584	NODE_1_length_3909467_cov_533.478_ID_22129	1525110	1524486	1525733
fig|400667.82.peg.1446	-	-	1.19082	1.36572	1.37671	1.27982	1.21906	1.386	6.42889	1.44686	1.25904	1.37663	3.49974	12.4322	1.27372	1.40841	1.83728	2.13145	1.29239	1.41851	1.41347	8.70454	1.20217	1.35359	1.40747	8.33116	12.4322	1.29239	Uncharacterized ABC1 family protein A1S_0392	AMP1521559	CNV	AUO97b_01585	NODE_1_length_3909467_cov_533.478_ID_22129	1526640	1525991	1527289
fig|400667.82.peg.1447	rpmE	-	1.2385	1.38717	1.36802	1.26359	1.18626	1.3486	6.12053	1.46101	1.25807	1.31273	3.28854	12.2554	1.22181	1.32843	1.82156	2.19968	1.24522	1.41841	1.41732	8.84164	1.14324	1.37305	1.37494	8.23976	12.2554	1.25807	LSU ribosomal protein L31p @ LSU ribosomal protein L31p, zinc-independent	AMP1521559	CNV	AUO97b_01586	NODE_1_length_3909467_cov_533.478_ID_22129	1527518	1527391	1527645
fig|400667.82.peg.1448	-	-	1.14756	1.30289	1.40324	1.1582	1.12847	1.34898	6.09964	1.36957	1.11805	1.2851	3.38513	11.1681	1.15516	1.27516	1.80603	1.99155	1.19487	1.37738	1.34848	8.26801	1.09664	1.34323	1.26637	7.61111	11.1681	1.19487	Type III effector HopPmaJ	AMP1521559	CNV	AUO97b_01587	NODE_1_length_3909467_cov_533.478_ID_22129	1528064	1527898	1528230
fig|400667.82.peg.1449	crcB	-	1.00795	1.22403	1.2598	1.17918	1.04824	1.23196	5.6349	1.31151	1.05629	1.1011	3.01868	10.1547	1.04899	1.18346	1.54073	1.80324	1.03408	1.15285	1.10642	7.227	1.05892	1.24053	1.26046	6.97838	10.1547	1.05892	Fluoride ion transporter CrcB	AMP1521559	CNV	AUO97b_01588	NODE_1_length_3909467_cov_533.478_ID_22129	1528923	1528733	1529113
fig|400667.82.peg.1450	-	-	1.03856	1.18352	1.26822	1.10676	1.04824	1.21124	5.83942	1.25345	1.06713	1.20655	2.87637	10.7135	1.01359	1.12607	1.46437	1.768	1.0827	1.18688	1.13533	7.40725	1.04442	1.20777	1.17774	7.02989	10.7135	1.0827	Gfa-like protein	AMP1521559	CNV	AUO97b_01589	NODE_1_length_3909467_cov_533.478_ID_22129	1529554	1529349	1529759
fig|400667.82.peg.1451	-	-	1.04572	1.1451	1.18679	1.06977	1.04792	1.19011	5.52193	1.24031	1.06692	1.20308	2.98198	10.49	1.08699	1.22396	1.52141	1.88118	1.04459	1.1955	1.14943	7.52055	1.03912	1.1948	1.21842	6.85627	10.49	1.08699	NAD(FAD)-utilizing dehydrogenases	AMP1521559	CNV	AUO97b_01590	NODE_1_length_3909467_cov_533.478_ID_22129	1530440	1529837	1531042
fig|400667.82.peg.1452	-	-	1.03139	1.25023	1.27203	1.18439	1.05148	1.26309	5.85152	1.31624	1.09576	1.30027	3.03995	10.8237	1.05802	1.24726	1.55163	1.84179	1.14171	1.30264	1.21205	7.78003	1.06359	1.30284	1.24253	7.13391	10.8237	1.14171	Uncharacterized methyltransferase Pcryo_1403	AMP1521559	CNV	AUO97b_01591	NODE_1_length_3909467_cov_533.478_ID_22129	1531348	1531032	1531664
fig|400667.82.peg.1453	yacG	-	1.0604	1.30699	1.16845	1.20532	1.10313	1.24245	5.9491	1.35384	1.0906	1.12243	2.91127	10.6918	1.1007	1.28747	1.60371	1.85005	1.15621	1.24068	1.24542	7.88559	1.13871	1.30924	1.3335	7.47574	10.6918	1.15621	DNA gyrase inhibitor YacG	AMP1521559	CNV	AUO97b_01592	NODE_1_length_3909467_cov_533.478_ID_22129	1531855	1531758	1531952
fig|400667.82.peg.1454	-	-	1.08169	1.25643	1.17455	1.20829	1.08918	1.24144	5.68498	1.32942	1.13484	1.1839	2.99097	11.1634	1.14032	1.24114	1.57151	1.93736	1.17343	1.25911	1.20505	7.96028	1.12679	1.27839	1.29458	7.65053	11.1634	1.17343	Hypothetical metal-binding enzyme, YcbL homolog	AMP1521559	CNV	AUO97b_01593	NODE_1_length_3909467_cov_533.478_ID_22129	1532271	1531949	1532593
fig|400667.82.peg.1455	hemH	-	1.18687	1.32617	1.34636	1.24883	1.18734	1.33691	6.23763	1.42685	1.18679	1.37191	3.28285	11.8862	1.18536	1.34425	1.81509	1.93013	1.19223	1.33301	1.3593	8.21092	1.20596	1.36903	1.36207	8.02597	11.8862	1.20596	Ferrochelatase, protoheme ferro-lyase (EC 4.99.1.1)	AMP1521559	CNV	AUO97b_01594	NODE_1_length_3909467_cov_533.478_ID_22129	1533125	1532617	1533633
fig|400667.82.peg.1456	-	-	1.12953	1.21996	1.276	1.19503	1.10985	1.31197	5.9904	1.33411	1.08683	1.17653	3.0117	10.6471	1.10012	1.2363	1.61891	1.80049	1.0986	1.24867	1.18045	7.45687	1.14464	1.28704	1.26046	7.39606	10.6471	1.14464	hypothetical protein	AMP1521559	CNV	AUO97b_01595	NODE_1_length_3909467_cov_533.478_ID_22129	1534209	1533707	1534711
fig|400667.82.peg.1457	murI	-	1.13831	1.29091	1.26765	1.16731	1.13773	1.3211	1.27568	1.29897	1.11708	1.28283	2.26036	1.24629	1.15299	1.28967	1.64433	1.83781	1.20747	1.27515	1.32001	6.89721	1.07021	1.29493	1.30532	4.11664	6.89721	1.20747	Glutamate racemase (EC 5.1.1.3)		CNV	AUO97b_01596	NODE_1_length_3909467_cov_533.478_ID_22129	1535265	1534832	1535698
fig|400667.82.peg.1458	-	-	1.12018	1.26418	1.28275	1.21935	1.19852	1.33928	1.346	1.39531	1.11278	1.23014	2.37582	1.25646	1.07147	1.34009	1.6903	1.75566	1.1171	1.27519	1.3062	5.63783	1.21538	1.32362	1.35542	2.07964	5.63783	1.21538	hypothetical protein		CNV	AUO97b_01597	NODE_1_length_3909467_cov_533.478_ID_22129	1536053	1535747	1536358
fig|400667.82.peg.1459	etfdh	-	1.12691	1.26067	1.27019	1.17494	1.12205	1.26653	1.24948	1.29023	1.16779	1.27839	2.28904	1.23202	1.13354	1.25742	1.55374	1.65229	1.17184	1.30595	1.29414	2.9632	1.12642	1.28388	1.2937	1.84642	2.9632	1.17184	Electron transfer flavoprotein-ubiquinone oxidoreductase (EC 1.5.5.1)		CNV	AUO97b_01598	NODE_1_length_3909467_cov_533.478_ID_22129	1537401	1536545	1538257
fig|400667.82.peg.1460	-	-	1.33188	1.36245	1.51179	1.30604	1.21045	1.36522	1.42046	1.41895	1.21519	1.4097	2.65197	1.40796	1.27389	1.35564	1.81617	1.49399	1.21682	1.35688	1.34832	2.93035	1.23904	1.46446	1.56737	1.78829	2.93035	1.33188	hypothetical protein		CNV	AUO97b_01599	NODE_1_length_3909467_cov_533.478_ID_22129	1538425	1538344	1538505
fig|400667.82.peg.1461	tusA	-	1.09306	1.2773	1.29895	1.17681	1.17109	1.28433	1.24987	1.29618	1.23911	1.21182	2.21848	1.23332	1.10697	1.31523	1.53523	1.33867	1.13419	1.36763	1.37077	1.29731	1.15775	1.37673	1.4611	1.4178	2.21848	1.23911	tRNA 5-methylaminomethyl-2-thiouridine synthesis sulfur carrier protein TusA		CNV	AUO97b_01600	NODE_1_length_3909467_cov_533.478_ID_22129	1538997	1538868	1539125
fig|400667.82.peg.1462	corC	-	1.15804	1.32668	1.36909	1.21448	1.12952	1.33474	1.28938	1.36831	1.19352	1.32566	2.42626	1.303	1.22871	1.35344	1.5807	1.40069	1.25086	1.40934	1.39296	1.34747	1.18706	1.29779	1.32693	1.38466	2.42626	1.25086	Magnesium and cobalt efflux protein CorC		CNV	AUO97b_01601	NODE_1_length_3909467_cov_533.478_ID_22129	1539730	1539310	1540149
fig|400667.82.peg.1463	lnt	-	1.16006	1.27216	1.31467	1.18397	1.11245	1.31508	1.25522	1.30325	1.11492	1.27851	2.32761	1.17291	1.11982	1.2757	1.33111	1.27871	1.14078	1.27104	1.27933	1.27476	1.12527	1.31805	1.33446	1.26822	2.32761	1.16006	Apolipoprotein N-acyltransferase / Copper homeostasis protein CutE		CNV	AUO97b_01602	NODE_1_length_3909467_cov_533.478_ID_22129	1540926	1540146	1541705
fig|400667.82.peg.1464	ygjH	-	1.25304	1.30895	1.39683	1.24174	1.17109	1.35435	1.30706	1.34502	1.14703	1.37637	2.52539	1.31024	1.25005	1.39604	1.42845	1.31871	1.08873	1.42665	1.28809	1.33052	1.10969	1.36523	1.34232	1.36629	2.52539	1.25304	Protein secretion chaperonin CsaA		CNV	AUO97b_01603	NODE_1_length_3909467_cov_533.478_ID_22129	1541876	1541707	1542045
fig|400667.82.peg.1465	-	-	1.22778	1.27793	1.52801	1.30304	1.25092	1.45487	1.29871	1.34027	1.25509	1.53383	2.3971	1.51872	1.32535	1.54365	1.5582	1.47949	1.18454	1.43392	1.43472	1.44388	1.21414	1.3517	1.43181	1.40045	2.3971	1.32535	FIG00350389: hypothetical protein		CNV	AUO97b_01604	NODE_1_length_3909467_cov_533.478_ID_22129	1542362	1542190	1542534
fig|400667.82.peg.1466	gspG	-	1.17879	1.26901	1.28523	1.22446	1.13612	1.2936	1.25103	1.27561	1.10866	1.22849	2.21755	1.24388	1.08814	1.22975	1.32438	1.17096	1.19832	1.32395	1.20703	1.23749	1.10667	1.30311	1.27646	1.17743	2.21755	1.19832	General secretion pathway protein G		CNV	AUO97b_01605	NODE_1_length_3909467_cov_533.478_ID_22129	1543092	1542801	1543382
fig|400667.82.peg.1468	priA	-	1.15071	1.27268	1.30214	1.18411	1.1566	1.27095	1.26771	1.24343	1.11894	1.24064	2.20497	1.15051	1.1055	1.21424	1.28166	1.21469	1.12142	1.28782	1.26335	1.21417	1.13524	1.24821	1.31676	1.24383	2.20497	1.1566	Helicase PriA essential for oriC/DnaA-independent DNA replication		CNV	AUO97b_01607	NODE_1_length_3909467_cov_533.478_ID_22129	1545874	1544760	1546988
fig|400667.82.peg.1469	kefC	-	1.0923	1.17376	1.26337	1.12075	1.08928	1.19072	1.24559	1.19417	1.03706	1.20273	2.0288	1.08203	1.0296	1.17208	1.21055	1.18656	1.04652	1.15916	1.17588	1.1977	1.07361	1.25746	1.24975	1.14278	2.0288	1.0923	Inner membrane protein, KefB/KefC family		CNV	AUO97b_01608	NODE_1_length_3909467_cov_533.478_ID_22129	1547986	1547065	1548906
fig|400667.82.peg.1470	hslO	-	1.18982	1.26672	1.37067	1.2114	1.17676	1.31176	1.32974	1.29144	1.19632	1.39346	2.37276	1.32435	1.1691	1.37642	1.44754	1.39579	1.24158	1.39275	1.3377	1.31518	1.15358	1.33789	1.33063	1.27168	2.37276	1.24158	33 kDa chaperonin HslO		CNV	AUO97b_01609	NODE_1_length_3909467_cov_533.478_ID_22129	1549510	1549072	1549947
fig|400667.82.peg.1921	-	-	1.37956	1.58611	1.76417	1.34921	1.3874	1.61525	1.67227	1.48794	1.33294	1.7465	1.86073	1.5941	1.35547	1.67605	2.0217	1.85516	1.24508	1.63163	1.6674	1.56305	1.38997	1.66543	1.7465	1.4848	2.0217	1.38997	Threonine efflux protein		CNV	AUO97b_02057	NODE_1_length_3909467_cov_533.478_ID_22129	2057818	2057506	2058129
fig|400667.82.peg.1956	-	-	1.4217	1.59234	1.84049	1.40371	1.36088	1.62463	1.5553	1.59983	1.29885	1.69213	1.79461	1.59899	1.44835	1.78663	2.11923	1.7907	1.28744	1.59538	1.74195	1.58077	1.34944	1.6796	1.73368	1.67563	2.11923	1.44835	hypothetical protein		CNV	AUO97b_02092	NODE_1_length_3909467_cov_533.478_ID_22129	2097477	2097074	2097880
fig|400667.82.peg.1957	-	-	1.46728	1.63534	1.847	1.48029	1.35179	1.67301	1.59797	1.60194	1.40057	1.72849	1.80321	1.69349	1.42869	1.84014	2.08471	1.85219	1.41952	1.78813	1.83233	1.7301	1.36476	1.64831	1.80344	1.75515	2.08471	1.46728	hypothetical protein		CNV	AUO97b_02093	NODE_1_length_3909467_cov_533.478_ID_22129	2098359	2097996	2098721
fig|400667.82.peg.1959	-	-	1.44632	1.60894	1.84118	1.45837	1.38683	1.6692	1.58285	1.52646	1.4717	1.85774	1.80879	1.68575	1.51644	1.88833	2.15077	1.92988	1.37395	1.68467	1.86353	1.68469	1.37488	1.68824	1.75252	1.65026	2.15077	1.51644	hypothetical protein		CNV	AUO97b_02095	NODE_1_length_3909467_cov_533.478_ID_22129	2099925	2099597	2100253
fig|400667.82.peg.3487	-	-	0.718649	0.614911	0.47306	0.716699	0.713681	0.538233	0.527771	0.61975	0.812921	0.562081	0.506659	0.613236	0.679888	0.547533	0.46036	0.497514	0.755581	0.590148	0.5684	0.558362	0.795748	0.567677	0.544419	0.587102	0.812921	0.812921	3-oxoadipate CoA-transferase subunit B (EC 2.8.3.6)		CNV	AUO97b_03623	NODE_1_length_3909467_cov_533.478_ID_22129	3740962	3740635	3741288
fig|400667.82.peg.3488	pcaF	-	0.737423	0.64357	0.494954	0.743207	0.765128	0.602656	0.591324	0.66471	0.781074	0.575667	0.509333	0.630617	0.756517	0.568085	0.507967	0.54722	0.804721	0.61443	0.609673	0.577232	0.82181	0.59124	0.558081	0.63852	0.82181	0.82181	Acetyl-CoA acetyltransferase (EC 2.3.1.9) @ 3-oxoadipyl-CoA thiolase (EC 2.3.1.174)		CNV	AUO97b_03624	NODE_1_length_3909467_cov_533.478_ID_22129	3741907	3741301	3742512
fig|400667.82.peg.3489	pcaB	-	0.780541	0.654828	0.506252	0.738103	0.782297	0.610856	0.591575	0.6775	0.843875	0.618185	0.5588	0.664167	0.809788	0.623867	0.499878	0.592298	0.829553	0.643281	0.645925	0.629061	0.790826	0.601201	0.590842	0.671721	0.843875	0.843875	3-carboxy-cis,cis-muconate cycloisomerase (EC 5.5.1.2)		CNV	AUO97b_03625	NODE_1_length_3909467_cov_533.478_ID_22129	3743193	3742515	3743870
fig|400667.82.peg.3492	pcaC	-	0.745243	0.614187	0.499457	0.736676	0.804389	0.608883	0.561023	0.655485	0.821743	0.649458	0.566278	0.656566	0.77262	0.621417	0.449082	0.553362	0.757277	0.631322	0.61789	0.600194	0.757204	0.562839	0.560807	0.637602	0.821743	0.821743	4-carboxymuconolactone decarboxylase (EC 4.1.1.44)		CNV	AUO97b_03628	NODE_1_length_3909467_cov_533.478_ID_22129	3746273	3746066	3746479
		Selected genes/mutations with Amax≥10%
			Reactor 1				Reactor 2				Reactor 3				Reactor 4				Reactor 5				Reactor 6					(numbers >100% for IS, cut at 100%)
		Evolution time:	0 hrs	51 hrs	77 hrs	123 hrs	0 hrs	51 hrs	77 hrs	123 hrs	0 hrs	51 hrs	77 hrs	123 hrs	0 hrs	51 hrs	77 hrs	123 hrs	0 hrs	51 hrs	77 hrs	123 hrs	0 hrs	51 hrs	77 hrs	123 hrs	MAX
	1	gyrB:Thr179Ile	0	0	0.83	0.994	0	0	0	0.99	0	0	0.139	0.042	0	0	0	0	0	0	0.02	0.047	0	0	0.156	0.291	0.994		DNA gyrase subunit B (EC 5.99.1.3)
	2	adeN:all*	0	0.252	1	1	0	1	1	1	0	0.41	0.677	1	0.002	0.911	0.917	0.964	0	0.026	0.126	0.033	0	0.008	0.072	0.052	1		Transcriptional regulator AdeN of multidrug efflux pump AdeIJK
	3	us_adeI:IS	0.002	0.835	0.01	0	0	0.005	0.001	0.001	0	0.64	0.01	0.003	0	0.042	0.002	0.015	0.002	0.995	0.953	1.108	0	0.949	0.962	0.884	1.108		us_membrane protein AdeI of AdeIJK efflux pump; all events
	4	PAP2:His141Tyr	0	0	0	0	0	0	0	0	0	0	0.412	0	0	0	0	0	0	0	0	0	0	0	0	0	0.412		in a gene upstream of AdeIJK efflux pump (putative membrane-associated phospholipid phosphatase, PAP2 superfamily)
	5	us_adeI	0	0	0	0	0	0	0	0	0	0	0	0	0	0	0	0	0	0	0	0	0	0	0	0.12	0.12	0	in intergenic region upstream of AdeIJK efflux pump ( us_putative membrane-associated phospholipid phosphatase, PAP2 superfamily)
	6	us_mdtK:IS	0	0.064	0.138	0.022	0	1	1	1	0	0.319	0.767	1	0	0.735	0.354	0.482	0.003	0.003	0.319	1	0	0.01	0.756	1	1		us_Multidrug efflux transporter MdtK
	7	adeS:Ser101Gly	0	0	0	0	0	0	0	0	0	0	0	0.196	0	0	0	0	0	0	0	0	0	0	0	0	0.196		Efflux pump AdeABC histidine kinase AdeS
	8	mnmG:Val11_Ile12dup	0	0.04	0.028	0.07	0	0	0	0	0	0.077	0.018	0.149	0	0.011	0.012	0	0	0.023	0.103	0.011	0	0	0	0	0.149		tRNA-5-carboxymethylaminomethyl-2-thiouridine(34) synthesis protein MnmG
	9	rplA:Ile185fs	0	0	0	0.75	0	0	0	0	0	0	0	0	0	0	0	0	0	0	0	0	0	0	0	0	0.75		LSU ribosomal protein L1p (L10Ae)
	10	ettA:Asn239fs	0	0	0	0	0	0	0	0	0	0	0	0	0	0	0	0	0	0	0	0	0	0	0	0.152	0.152		Energy-dependent translational throttle protein EttA
	11	ettA:IAAba1	0	0	0	0.001	0	0	0.001	0.759	0	0	0	0	0	0	0	0	0	0	0	0	0	0	0	0	0.759
	12	rpoB:Gln526Pro	0	0	0	0	0	0	0	0	0	0	0	0.096	0	0	0	0	0	0	0	0	0	0	0	0	0.096		DNA-directed RNA polymerase beta subunit (EC 2.7.7.6)
		CNV
		mdtK	1	1	1	1	1	1	6	1	1	1	3	11	1	1	2	2	1	1	1	8	1	1	1	7
	Figure 2B. Dynamics of major mutational variants in morbidostat-based evolution of resistance to GP6 compound in A. baumannii ATCC17978. See legend to Figure 2 for explanation of the plots, Table 1 for gene names and functions, and Supplementary Table S1B for more details and tabular data
AO

## Sheet: S1C
Table S1C. Quality metrics for short read alignments of populations samples.
Organism	Sample	Mean coverage	Mapped reads	Number of reads	Median insert size, nt	General error rate			mean
E. coli BW25113	1B	631.308	0.9996	20059750	256	0.0009			465.791
E. coli BW25113	1C	476.447	1	15397884	269	0.001
E. coli BW25113	1E	460.709	0.9996	14888640	299	0.001
E. coli BW25113	1F	299.524	1	9473342	359	0.0011
E. coli BW25113	2B	572.593	0.9984	18463958	236	0.0004
E. coli BW25113	2C	591.275	1	18392390	354	0.0005
E. coli BW25113	2E	537.105	0.998	16710484	356	0.0005
E. coli BW25113	2F	396.56	0.9986	12422854	354	0.0005
E. coli BW25113	3B	652.202	0.9991	20343816	326	0.0005
E. coli BW25113	3C	626.654	0.9983	19923226	276	0.0005
E. coli BW25113	3E	503.918	0.9997	15695146	335	0.0005
E. coli BW25113	3F	422.607	0.9982	13244778	353	0.0005
E. coli BW25113	4C	442.238	0.9998	14261830	302	0.001
E. coli BW25113	4E	133.661	0.9974	4344156	282	0.001
E. coli BW25113	4F	282.445	0.9996	8951862	341	0.0011
E. coli BW25113	5B	598.99	0.9987	18826460	304	0.0005
E. coli BW25113	5C	698.835	0.999	21822908	325	0.0005
E. coli BW25113	5E	630.111	0.9982	19906826	272	0.0004
E. coli BW25113	5F	395.973	0.9979	12338248	369	0.0005
E. coli BW25113	6B	223.995	0.9984	7081836	373	0.0011
E. coli BW25113	6C	344.844	0.9998	11115302	306	0.001
E. coli BW25113	6F	325.406	0.9997	10353426	319	0.0011
E. coli BW25113	A	785.751	1	25044574	272	0.0005
A. baumannii ATCC17978	1A	495.482	1	13699984	340	0.0009
A. baumannii ATCC17978	1C	793.347	1	22157252	284	0.0009			552.436
A. baumannii ATCC17978	1D	766.632	1	21635118	275	0.0008
A. baumannii ATCC17978	1F	569.538	0.9999	15872034	329	0.0009
A. baumannii ATCC17978	2A	562.9	1	15671622	313	0.0008
A. baumannii ATCC17978	2C	745.376	1	20879774	281	0.0008
A. baumannii ATCC17978	2D	721.956	1	20003848	291	0.0009
A. baumannii ATCC17978	2F	522.699	1	14660140	310	0.0009
A. baumannii ATCC17978	3A	542.222	1	15067770	244	0.0007
A. baumannii ATCC17978	3C	397.824	1	11035856	287	0.0007
A. baumannii ATCC17978	3D	382.886	1	10810190	245	0.0008
A. baumannii ATCC17978	3F	397.196	1	11009796	283	0.0007
A. baumannii ATCC17978	4A	391.716	1	10905472	273	0.0007
A. baumannii ATCC17978	4C	436.543	1	12068504	290	0.0007
A. baumannii ATCC17978	4D	441.115	1	12288372	252	0.0007
A. baumannii ATCC17978	4F	513.802	0.9999	14382226	235	0.0007
A. baumannii ATCC17978	5A	752.578	1	21377172	223	0.0007
A. baumannii ATCC17978	5C	511.263	1	14652984	227	0.0007
A. baumannii ATCC17978	5D	577.866	1	16341666	235	0.0007
A. baumannii ATCC17978	5F	438.18	0.9999	12666766	218	0.0007
A. baumannii ATCC17978	6A	410.407	1	11567980	293	0.0008
A. baumannii ATCC17978	6C	702.762	1	21412698	186	0.0008
A. baumannii ATCC17978	6D	574.777	1	16046544	289	0.0008
A. baumannii ATCC17978	6F	543.223	0.9999	14923576	399	0.0009

## Sheet: S2A
Table S2A. Variants observed in sequencing data from selected clones of E. coli.
us_ and ds_ prefixes mark upstream and downstream positions of mutation.
For IS elements insertions and CNV events Ref and Alt columns show boundaries of genes.
Preexisting variants are greyed.
	WT MIC=1.25uM	MIC uM:	2.5	10	5	5	40	2.5	5	10	10	20	40	20
			Clones
		Reactor:	1	2	2	2	4	5	5	5	5	5	6	6
SEED ID	Gene	Mutation	1F3	2F1	2F3	2F4	4F9	5B2	5C1	5C2	5F1	5F2	6F6	6F7	Annotation	MAX	Effect	Pos	Ref	Alt	Unevolved	Locus Tag	Chrom
fig|679895.18.peg.120	yadG	Val83fs	0	0	0	0	0	0	0	0	0.987	0.987	0	0	Uncharacterized ABC transporter ATP-binding protein YadG	0.987	frameshift_variant	139511	GGT	G	0	BW25113_0127	CP009273.1
ds_fig|679895.18.peg.434<>us_fig|679895.18.peg.435	ds_clpX<>us_lon	IS186B	0	0	1.03	0	0	0	0	0	0	0	0	0	ds_ATP-dependent Clp protease ATP-binding subunit ClpX<>us_ATP-dependent protease La (EC 3.4.21.53) Type I	1.03	IS_insertion	454251	454157	454344	0	ds_BW25113_0438<>us_BW25113_0439	CP009273.1
fig|679895.18.peg.460	acrR	Thr5Ile	0	0	0	0	0	0	0	1	0	0	0	0	Transcriptional regulator AcrR of acrAB operon	1	missense_variant	481230	C	T	0	BW25113_0464	CP009273.1
fig|679895.18.peg.460	acrR	Thr5Asn	0	0	0	0	0	0	0	0	0	0	1	0.996	Transcriptional regulator AcrR of acrAB operon	1	missense_variant	481230	C	A	0	BW25113_0464	CP009273.1
fig|679895.18.peg.460	acrR	IS5	0	0.794	0.856	0.762	0	0	0.994	0	0	0	0.003	0	Transcriptional regulator AcrR of acrAB operon	0.994	IS_insertion	481541	481217	481865	0	BW25113_0464	CP009273.1
fig|679895.18.peg.460	acrR	IS1	0	0	0	0	0.859	0	0	0	0	0	0	0	Transcriptional regulator AcrR of acrAB operon	0.859	IS_insertion	481541	481217	481865	0	BW25113_0464	CP009273.1
fig|679895.18.peg.1543	marR	Glu10Asp	0	0	0	0	1	0	0	0	0	0	0	0	Multiple antibiotic resistance protein MarR	1	missense_variant	1613406	A	T	0	BW25113_1530	CP009273.1
us_fig|679895.18.peg.1674<>us_fig|679895.18.peg.1675	us_ribC<>us_mdtK		0	1	1	1	0	0	0	0	0	0	0	0	us_Riboflavin synthase eubacterial/eukaryotic (EC 2.5.1.9)<>us_Multidrug efflux transporter MdtK/NorM (MATE family)	1	intergenic_region	1737650	CTTTTTGCTGCCCATTCAGGCGGCTTTTTAGTCTCTCATATAACTACAAA	C	0	us_BW25113_1662<>us_BW25113_1663	CP009273.1
fig|679895.18.peg.3730	gyrB	Thr165Ile	0	0	0	0	0	1	1	1	0.997	1	0	0	DNA gyrase subunit B (EC 5.99.1.3)	1	missense_variant	3872986	G	A	0	BW25113_3699	CP009273.1
fig|679895.18.peg.3730	gyrB	Gly77Ser	1	0	0	0	0	0	0	0	0	0	0	0	DNA gyrase subunit B (EC 5.99.1.3)	1	missense_variant	3873251	C	T	0	BW25113_3699	CP009273.1
fig|679895.18.peg.3996	rpoC	Gly336Ser	0.960894	0	0	0	0	0	0	0	0	0	0	0	DNA-directed RNA polymerase beta' subunit (EC 2.7.7.6)	0.960894	missense_variant	4176283	G	A	0	BW25113_3988	CP009273.1
fig|679895.18.peg.4434	rob	Cys147Tyr	0	0	0	0	0	0	0	0	0	0	1	0	DNA-binding transcriptional dual regulator Rob	1	missense_variant	4624688	C	T	0	BW25113_4396	CP009273.1
CNV analysis. Only genes with observed values ≥2 or ≤0.5 and SD≥0.1 are shown
fig|679895.18.peg.1543	marR	amp_CNV1	1.00804	1.63949	1.06923	1.05381	0.979753	0.915739	0.946227	0.909596	1.55909	1.54646	0.983842	0.996937	Multiple antibiotic resistance protein MarR	0.6	CNV	1613594	1613377	1613811	0.607534	BW25113_1530	CP009273.1
fig|679895.18.peg.1544	marA	amp_CNV1	1.07144	1.95453	1.00287	0.966377	0.924784	0.799391	0.935744	0.920933	1.83302	1.6716	1.01097	1.02145	Multiple antibiotic resistance protein MarA	1	CNV	1614023	1613831	1614214	0.624473	BW25113_1531	CP009273.1
fig|679895.18.peg.1545	marB	amp_CNV1	1.10215	1.98584	0.986529	0.992147	0.959275	0.825817	0.961859	0.900003	1.74203	1.67363	0.997634	1.0135	Multiple antibiotic resistance protein MarB	1	CNV	1614355	1614246	1614464	0.580322	BW25113_1532	CP009273.1
fig|679895.18.peg.1546	eamA	amp_CNV1	0.923579	1.80462	0.896049	0.916678	0.926724	0.792784	0.860708	0.817328	1.68148	1.61615	0.907525	0.95388	Permease of the drug/metabolite transporter (DMT) superfamily	0.8	CNV	1614945	1614495	1615394	0.571271	BW25113_1533	CP009273.1
fig|679895.18.peg.1547	ydeE	amp_CNV1	0.997367	1.93602	0.973058	0.958731	0.977515	0.832169	0.884475	0.90604	1.84826	1.69202	1.11504	1.12356	Putative transport protein	0.9	CNV	1616183	1615589	1616776	0.613155	BW25113_1534	CP009273.1
fig|679895.18.peg.1660	nemA	amp_CNV2	0.914539	0.967184	1.07409	0.967758	0.952269	0.846462	0.833121	0.863375	0.930108	0.882176	2.96762	2.92678	N-ethylmaleimide reductase	1.96762	CNV	1721465	1720916	1722013	0.79	BW25113_1650	CP009273.1
fig|679895.18.peg.1661	gloA	amp_CNV2	1.04766	0.901776	0.954423	0.938766	0.935562	0.800125	0.860708	0.821514	0.925251	0.920752	10.2706	9.53328	Lactoylglutathione lyase (EC 4.4.1.5)	9.27057	CNV	1722298	1722094	1722501	0.58	BW25113_1651	CP009273.1
fig|679895.18.peg.1662	rnt	amp_CNV2	1.05403	1.06522	0.998204	1.06104	1.02087	0.934353	0.985242	0.974006	1.03731	0.949821	9.96681	9.00792	Ribonuclease T	8.96681	CNV	1722928	1722604	1723251	0.72	BW25113_1652	CP009273.1
fig|679895.18.peg.1663	lhr	amp_CNV2	0.970358	0.935199	0.944798	0.968962	0.982299	0.81586	0.85026	0.845784	0.909079	0.877459	10.0378	8.98406	Probable ATP-dependent helicase lhr (EC 3.6.1.-)	9.03777	CNV	1725652	1723344	1727960	0.92	BW25113_1653	CP009273.1
fig|679895.18.peg.1664	grxD	amp_CNV2	1.0681	0.969865	1.00404	0.949811	1.05574	0.838204	0.827604	0.893462	0.926466	0.798664	10.4579	9.30199	Probable monothiol glutaredoxin ydhD	9.45791	CNV	1728185	1728011	1728358	0.6	BW25113_1654	CP009273.1
fig|679895.18.peg.1666	mepH	amp_CNV2	0.977077	0.954746	0.914145	0.918334	0.955825	0.815357	0.809396	0.797968	0.876196	0.794085	9.8814	9.00026	Murein DD-endopeptidase MepH	8.8814	CNV	1729100	1728692	1729507	0.72	BW25113_1655	CP009273.1
fig|679895.18.peg.1667	sodB	amp_CNV2	0.92135	1.01007	1.00738	0.991621	0.969129	0.812447	0.847308	0.908973	1.00539	0.920752	10.3067	8.85746	Superoxide dismutase [Fe] (EC 1.15.1.1)	9.30669	CNV	1729926	1729635	1730216	0.51	BW25113_1656	CP009273.1
fig|679895.18.peg.1668	ydhP	amp_CNV2	0.953929	0.942274	1.01212	0.956182	1.05213	0.798713	0.888719	0.857337	0.947481	0.916448	10.1972	9.00632	Inner membrane transport protein YdhP	9.19719	CNV	1730963	1730378	1731547	0.76	BW25113_1657	CP009273.1
fig|679895.18.peg.1669	ynhF	amp_CNV2	0.995652	0.987557	1.10328	1.04093	0.966819	0.9607	0.984848	1.0596	0.883967	0.897861	9.57866	8.76378	hypothetical protein	8.57866	CNV	1731773	1731713	1731832	0.75	BW25113_4602	CP009273.1
fig|679895.18.peg.1670	purR	amp_CNV2	1.07198	0.990189	0.981222	1.00503	1.0894	0.894385	0.834626	0.856715	0.923706	0.903641	10.8895	9.79173	Purine nucleotide synthesis repressor	9.88955	CNV	1732614	1732101	1733126	0.6	BW25113_1658	CP009273.1
fig|679895.18.peg.1671	ydhB	amp_CNV2	0.980792	0.880116	0.891962	0.872501	0.949358	0.780122	0.791189	0.797968	0.850454	0.799172	9.749	8.84327	LysR-family transcriptional regulator YdhB	8.749	CNV	1733589	1733123	1734055	0.71	BW25113_1659	CP009273.1
fig|679895.18.peg.1672	ydhC	amp_CNV3	0.957358	0.941285	1.02155	1.03817	7.75147	0.90247	0.897632	0.923751	0.956822	0.942666	9.61633	8.81167	Inner membrane transport protein YdhC	8.61633	CNV	1734774	1734168	1735379	0.71	BW25113_1660	CP009273.1
fig|679895.18.peg.1673	cfa	amp_CNV3	0.972218	0.971968	0.918725	0.928572	14.7572	0.774998	0.870894	0.882695	4.05257	5.51904	9.62004	8.97014	Cyclopropane-fatty-acyl-phospholipid synthase (EC 2.1.1.79)	13.7572	CNV	1736244	1735670	1736818	0.72	BW25113_1661	CP009273.1
fig|679895.18.peg.1674	ribC	amp_CNV3	0.996714	0.978826	0.937328	0.982944	15.2871	0.890309	0.818933	0.86188	8.94236	12.6493	10.0604	8.84611	Riboflavin synthase eubacterial/eukaryotic (EC 2.5.1.9)	14.2871	CNV	1737179	1736858	1737499	0.65	BW25113_1662	CP009273.1
fig|679895.18.peg.1675	mdtK	amp_CNV3	0.994591	0.949415	0.946084	0.876445	14.7531	0.82857	0.819722	0.84693	8.8539	12.3935	9.8348	8.96345	Multidrug efflux transporter MdtK/NorM (MATE family)	13.7531	CNV	1738401	1737714	1739087	0.72	BW25113_1663	CP009273.1
fig|679895.18.peg.1676	ydhQ	amp_CNV3	0.949356	0.895755	0.837899	0.878447	14.1876	0.780926	0.724896	0.788911	8.24339	11.4036	9.28266	8.45397	Uncharacterized protein YdhQ	13.1876	CNV	1739756	1739128	1740384	0.76	BW25113_1664	CP009273.1
fig|679895.18.peg.1677	ydhR	amp_CNV3	1.0328	0.789724	0.817243	0.847651	14.8838	0.715708	0.800017	0.790119	7.91078	11.3682	9.76313	8.936	Putative monooxygenase YdhR	13.8838	CNV	1741110	1740957	1741262	0.53	BW25113_1667	CP009273.1
fig|679895.18.peg.1678	ydhS	amp_CNV3	0.9856	0.849613	0.934335	0.895888	14.4017	0.809301	0.832147	0.834134	8.40197	11.9111	1.22264	1.23755	Uncharacterized protein YdhS	13.4017	CNV	1742190	1741388	1742992	0.65	BW25113_1668	CP009273.1
fig|679895.18.peg.1679	ydhT	amp_CNV4	0.899059	0.875684	0.952802	0.967604	7.97455	0.797066	0.861934	0.913956	8.90011	12.4344	0.985374	0.963449	Uncharacterized protein YdhT	11.4344	CNV	1743410	1743004	1743816	0.74	BW25113_1669	CP009273.1
fig|679895.18.peg.1680	ydhU	amp_CNV4	0.926303	0.962895	0.996907	0.965764	0.882389	0.877813	0.821473	0.950584	8.98376	12.5192	0.917179	0.953144	Thiosulfate reductase subunit like	11.5192	CNV	1744213	1743820	1744605	0.58	BW25113_1670	CP009273.1
fig|679895.18.peg.1681	ydhX	amp_CNV4	1.02537	1.07441	0.994312	1.00687	0.987298	0.890047	0.833121	0.912212	9.21852	13.1381	0.971199	1.05987	Uncharacterized ferredoxin-like protein YdhX	12.1381	CNV	1744879	1744602	1745156	0.52	BW25113_1671	CP009273.1
fig|679895.18.peg.1682	ydhW	amp_CNV4	1.09861	0.999965	1.08493	0.993199	0.922936	0.920983	0.866225	0.881315	9.299	12.8586	1.05412	1.02864	Uncharacterized protein YdhW	11.8586	CNV	1745653	1745334	1745972	0.62	BW25113_1672	CP009273.1
fig|679895.18.peg.1683	ydhV	amp_CNV4	0.937561	0.918835	0.991836	0.959098	0.917729	0.824816	0.869987	0.865753	3.07689	4.0354	0.923449	0.957494	Uncharacterized molybdopterin-containing oxidoreductase YdhV	3.0354	CNV	1747036	1745985	1748087	0.61	BW25113_1673	CP009273.1

## Sheet: S2B
Table S2B. Variants observed in sequencing data from selected clones of A. baumannii.
us_ and ds_ prefixes mark upstream and downstream positions of mutation.
For IS elements insertions and CNV events Ref and Alt columns show boundaries of genes.
Preexisting variants are greyed.
	WT MIC=0.15625uM	MIC uM:	1.25	5	5	10	10	5	10	2.5	5	5	5
			Clones																	Frequency in unevolved populations
		Reactor:	1	1	2	2	2	3	3	4	4	4	5
SEED ID	Gene	Mutation	1F1	1F2	2D2	2F1	2F2	3D2	3F10	4D4	4F10	4F8	5F3	Annotation	MAX	Effect	Pos	Ref	Alt	1A	2A	3A	4A	5A	6A	MAX_Unevolved	Locus Tag	Chrom
fig|400667.82.peg.27	-	Ala35Thr	0	0	1	0.996	1	0	0	0	0	0	0	FIG00350577: hypothetical protein	1	missense_variant	27269	C	T	0	0.996	0	0	0	0	0.996	AUO97b_00167	NODE_1_length_3909467_cov_533.478_ID_22129
fig|400667.82.peg.106	prmB	Pro179Pro	0	0	0	0	0	0.987	1	0	0	0	0	Ribosomal protein L3 N(5)-glutamine methyltransferase (EC 2.1.1.298)	1	synonymous_variant	108324	T	A	0	0	0.992	0	0	0	0.992	AUO97b_00246	NODE_1_length_3909467_cov_533.478_ID_22129
fig|400667.82.peg.531	csiR_1	Ile32Asn	0	0	0	0	0	0	0	0	0	0	0.996	Predicted regulator PutR for proline utilization, GntR family	0.996	missense_variant	526482	A	T	0	0	0	0	0.997	0	0.997	AUO97b_00671	NODE_1_length_3909467_cov_533.478_ID_22129
fig|400667.82.peg.674	pyrB	Thr76Ile	0	0	0	0	0	0	0	0	1	1	0	Aspartate carbamoyltransferase (EC 2.1.3.2)	1	missense_variant	683385	G	A	0	0	0	0	0	0	0	AUO97b_00814	NODE_1_length_3909467_cov_533.478_ID_22129
fig|400667.82.peg.811	aroP	Tyr284Tyr	0	0	0	0	0	0	0	0.996	0.996	1	0	Aromatic amino acid transport protein AroP	1	synonymous_variant	813860	T	C	0	0	0	0.995	0	0	0.995	AUO97b_00951	NODE_1_length_3909467_cov_533.478_ID_22129
fig|400667.82.peg.1040	-	Asp221Glu	0.992	0.987	0	0	0	0	0	0	0	0	0	FIG00351038: hypothetical protein	0.992	missense_variant	1074088	A	T	0.411	0	0	0	0	0	0.411	AUO97b_01180	NODE_1_length_3909467_cov_533.478_ID_22129
fig|400667.82.peg.1272	pntB	Trp169Leu	0	0	0	0	0	0	0	0	0	0	0.992	NAD(P) transhydrogenase subunit beta (EC 1.6.1.2)	0.992	missense_variant	1334473	C	A	0	0	0	0	0.998	0	0.998	AUO97b_01411	NODE_1_length_3909467_cov_533.478_ID_22129
fig|400667.82.peg.1442	us_mdtK	ISAba1	0.8184	0	1.6896	0.8639	0.8863	1.1884	1.0886	0.0026	0	0	1.1904	in a gene upstream of multidrug efflux transporter MdtK	1.6896	IS_insertion	1521560	1521330	1521789	0	0	0	0	0	0	0	AUO97b_01581	NODE_1_length_3909467_cov_533.478_ID_22129
fig|400667.82.peg.1541	-	Asp134Asn	0	0	0.998	1	0.997	0	0	0	0	0	0	Putative oxidoreductase	1	missense_variant	1635115	C	T	0	0.996	0	0	0	0	0.996	AUO97b_01680	NODE_1_length_3909467_cov_533.478_ID_22129
fig|400667.82.peg.1546	rpoB	Asn777_Val778insThrCysIleAsnGlnAsn	0	0	0	1	0	0	0	0	0	0	0	DNA-directed RNA polymerase beta subunit (EC 2.7.7.6)	1	conservative_inframe_insertion	1643303	C	CATTTTGGTTAATACAAGT	0	0	0	0	0	0	0	AUO97b_01685	NODE_1_length_3909467_cov_533.478_ID_22129
fig|400667.82.peg.1684	-	Thr173Asn	0	0	0.998	0.997	0.988	0	0	0	0	0	0	Cell division protein	0.998	missense_variant	1789919	C	A	0	0.996	0	0	0	0	0.996	AUO97b_01822	NODE_1_length_3909467_cov_533.478_ID_22129
fig|400667.82.peg.1707	-	Leu344His	0	0	0	0	0	0	0	0.982	1	1	0	Polyketide synthase modules and related proteins	1	missense_variant	1816716	A	T	0	0	0	0.998	0	0	0.998	AUO97b_01845	NODE_1_length_3909467_cov_533.478_ID_22129
fig|400667.82.peg.1843	gyrB	Thr179Ile	0	0.987	0	0.994	1	0	0.997	0	0	0	0	DNA gyrase subunit B (EC 5.99.1.3)	1	missense_variant	1969181	C	T	0	0	0	0	0	0	0	AUO97b_01980	NODE_1_length_3909467_cov_533.478_ID_22129
fig|400667.82.peg.2108	ettA	ISAba1	0	0	0	0	1	0	0	0	0	0	0	Energy-dependent translational throttle protein EttA	1	IS_insertion	2253730	2252918	2254541	0	0	0	0	0	0	0	AUO97b_02244	NODE_1_length_3909467_cov_533.478_ID_22129
fig|400667.82.peg.2582	us_adeI	ISAba1	0	0	0	0	0	0	0	0	0	0	1	in a gene upstream of AdeIJK efflux pump (PAP2-likeputative membrane-associated phospholipid phosphatase, PAP2 superfamily)	1	IS_insertion	2761415	2761101	2761728	0	0	0	0.0005	0	0	0.0005	AUO97b_02717	NODE_1_length_3909467_cov_533.478_ID_22129
fig|400667.82.peg.2647	pckG	Glu39Val	0	0	0.994	1	1	0	0	0	0	0	0	Phosphoenolpyruvate carboxykinase [GTP] (EC 4.1.1.32)	1	missense_variant	2842173	T	A	0	0.991	0	0	0	0	0.991	AUO97b_02782	NODE_1_length_3909467_cov_533.478_ID_22129
fig|400667.82.peg.3143	mnmG	Val11_Ile12dup	0	0.835	0	0	0	0	0	0	0	0	0	tRNA-5-carboxymethylaminomethyl-2-thiouridine(34) synthesis protein MnmG	1	disruptive_inframe_insertion	3389373	T	TGTTATC	0	0	0	0	0	0	0	AUO97b_03278	NODE_1_length_3909467_cov_533.478_ID_22129
fig|400667.82.peg.3361	-	Asn160Ile	0	0	0	0	0	0	0	0	0	0	1	Error-prone, lesion bypass DNA polymerase V (UmuC)	1	missense_variant	3610637	T	A	0	0	0	0	0.994	0	0.994	AUO97b_03496	NODE_1_length_3909467_cov_533.478_ID_22129
fig|400667.82.peg.3391	adeN	Glu198*	0	0	0	0	0	0	0	1	0.995	0.988	0	Transcriptional regulator AdeN of multidrug efflux pump AdeIJK	1	stop_gained	3641691	C	A	0	0	0	0	0	0	0	AUO97b_03526	NODE_1_length_3909467_cov_533.478_ID_22129
fig|400667.82.peg.3391	adeN	ISAba11	0.9652	1.0872	1.1953	0.8982	0.9919	0.8856	0.9801	0	0	0	0	Transcriptional regulator AdeN of multidrug efflux pump AdeIJK	1.1953	IS_insertion	3641956	3641629	3642283	0	0	0	0	0	0	0	AUO97b_03526	NODE_1_length_3909467_cov_533.478_ID_22129
ds_fig|400667.82.peg.3756<>ds_fig|400667.82.peg.3757	ds_-<>ds_tniB	intergenic	0	0	0	0	0	0	0	0	0	1	0	ds_hypothetical protein<>ds_TniB NTP-binding protein	1	intergenic_region	113600	C	A	0	0	0	0	0	0	0	ds_AUO97b_00104<>ds_AUO97b_00105	NODE_2_length_148137_cov_371.33_ID_22131
CNV analysis. Only genes with observed values reater or equal 2 or less or equal 0.5 and standard deviation of values greater or equal 0.1 are shown.
fig|400667.82.peg.1439	-	del_CNV1	1.0329	1.06818	1.13519	1.05988	1.03901	0.964456	1.00721	0.00103534	0.011483	0.00246126	1.08191	Transcriptional regulator, LysR family	1.13519	CNV	1518687	1518239	1519135	0.21	0.15	0.14	0.18	0.14	0.14	0.21	AUO97b_01578	NODE_1_length_3909467_cov_533.478_ID_22129
fig|400667.82.peg.1440	-	del_CNV1	1.07209	1.01799	1.02572	0.958544	1.07271	0.945197	1.07358	0.00115037	0.00668321	0.00273473	0.975046	Oxidoreductase, short-chain dehydrogenase/reductase family	1.07358	CNV	1519626	1519248	1520003	0.06	0.03	0.1	0.1	0.13	0.02	0.13	AUO97b_01579	NODE_1_length_3909467_cov_533.478_ID_22129
fig|400667.82.peg.1441	us_mdtK	del_CNV1	1.01623	1.12233	1.05108	1.03768	1.12685	1.02829	1.1595	0.000796413	0.00841243	0.00252437	1.04607	Oxygen-independent coproporphyrinogen-III oxidase-like protein YggW	1.1595	CNV	1520632	1520055	1521209	0.11	0.13	0.18	0.16	0.21	0.13	0.21	AUO97b_01580	NODE_1_length_3909467_cov_533.478_ID_22129
fig|400667.82.peg.1442	-	amp_CNV2	1.34214	1.06034	3.09541	1.29198	1.20949	5.47977	3.93395	0.875895	0.893484	0.809754	1.83754	Integral membrane protein	5.47977	CNV	1521559	1521330	1521788	0.13	0.1	0.1	0.1	0.06	0.11	0.13	AUO97b_01581	NODE_1_length_3909467_cov_533.478_ID_22129
fig|400667.82.peg.1443	mdtK	amp_CNV2	1.11043	1.11281	5.12974	1.0846	1.09763	8.56937	5.93705	1.19138	1.11627	1.0141	2.14674	Multidrug efflux transporter MdtK/NorM (MATE family)	8.56937	CNV	1522521	1521873	1523168	0.08	0.1	0.08	0.06	0.12	0.11	0.12	AUO97b_01582	NODE_1_length_3909467_cov_533.478_ID_22129
fig|400667.82.peg.1444	-	amp_CNV2	1.02162	1.08846	5.18598	1.09021	1.11442	8.18126	5.48258	1.08949	1.1239	1.12524	2.10256	Acyl-CoA dehydrogenase	8.18126	CNV	1523828	1523203	1524453	0.19	0.15	0.11	0.05	0.07	0.13	0.19	AUO97b_01583	NODE_1_length_3909467_cov_533.478_ID_22129
fig|400667.82.peg.1445	-	amp_CNV2	1.04883	1.05681	5.05865	1.00757	1.09592	8.11564	5.63079	1.12038	1.04245	1.06244	2.10845	Acyl-CoA dehydrogenase	8.11564	CNV	1525110	1524486	1525733	0.11	0.1	0.13	0.09	0.13	0.08	0.13	AUO97b_01584	NODE_1_length_3909467_cov_533.478_ID_22129
fig|400667.82.peg.1446	-	amp_CNV2	1.01076	1.03225	5.24051	1.07506	1.06815	8.08555	5.60086	1.08636	1.12799	1.1231	2.1745	Uncharacterized ABC1 family protein A1S_0392	8.08555	CNV	1526640	1525991	1527289	0.19	0.22	0.26	0.27	0.29	0.2	0.29	AUO97b_01585	NODE_1_length_3909467_cov_533.478_ID_22129
fig|400667.82.peg.1447	rpmE	amp_CNV2	1.1763	1.2048	4.89843	1.16181	1.32792	9.24996	6.45105	1.20358	1.08268	1.03783	1.92588	LSU ribosomal protein L31p @ LSU ribosomal protein L31p, zinc-independent	9.24996	CNV	1527518	1527391	1527645	0.24	0.19	0.26	0.22	0.25	0.14	0.26	AUO97b_01586	NODE_1_length_3909467_cov_533.478_ID_22129
fig|400667.82.peg.1448	-	amp_CNV2	1.02799	1.12789	5.1436	1.13485	1.18915	8.73723	5.85073	1.09642	1.028	1.05588	2.08725	Type III effector HopPmaJ	8.73723	CNV	1528064	1527898	1528230	0.15	0.13	0.12	0.16	0.19	0.1	0.19	AUO97b_01587	NODE_1_length_3909467_cov_533.478_ID_22129
fig|400667.82.peg.1449	crcB	amp_CNV2	0.952258	0.993994	5.03702	0.933554	0.931938	7.49293	5.34966	0.961828	0.959101	1.02634	2.15557	Fluoride ion transporter CrcB	7.49293	CNV	1528923	1528733	1529113	0.01	0.05	0.06	0.05	0.03	0.06	0.06	AUO97b_01588	NODE_1_length_3909467_cov_533.478_ID_22129
fig|400667.82.peg.1450	-	amp_CNV2	0.969087	1.0519	5.03814	1.08966	1.15326	8.66945	5.86915	1.14715	1.07612	1.00091	2.01304	Gfa-like protein	8.66945	CNV	1529554	1529349	1529759	0.04	0.05	0.07	0.01	0.08	0.04	0.08	AUO97b_01589	NODE_1_length_3909467_cov_533.478_ID_22129
fig|400667.82.peg.1451	-	amp_CNV2	1.07179	1.0583	4.71315	1.13287	1.10982	8.46245	5.61224	1.09945	1.03094	1.01984	1.98296	NAD(FAD)-utilizing dehydrogenases	8.46245	CNV	1530440	1529837	1531042	0.05	0.05	0.07	0.09	0.04	0.04	0.09	AUO97b_01590	NODE_1_length_3909467_cov_533.478_ID_22129
fig|400667.82.peg.1452	-	amp_CNV2	1.13698	1.05379	4.96781	1.1033	1.11258	8.55795	5.84823	1.10855	1.13345	1.01205	1.96879	Uncharacterized methyltransferase Pcryo_1403	8.55795	CNV	1531348	1531032	1531664	0.03	0.05	0.1	0.06	0.14	0.06	0.14	AUO97b_01591	NODE_1_length_3909467_cov_533.478_ID_22129
fig|400667.82.peg.1453	yacG	amp_CNV2	1.02846	0.963032	5.05657	1.04755	0.975005	8.2663	5.18417	1.09746	1.03894	1.15953	1.95533	DNA gyrase inhibitor YacG	8.2663	CNV	1531855	1531758	1531952	0.06	0.1	0.09	0.1	0.16	0.14	0.16	AUO97b_01592	NODE_1_length_3909467_cov_533.478_ID_22129
fig|400667.82.peg.1454	-	amp_CNV2	1.06285	1.04948	4.96137	1.005	1.09293	8.49225	5.46598	1.08784	1.01706	1.06772	1.99571	Hypothetical metal-binding enzyme, YcbL homolog	8.49225	CNV	1532271	1531949	1532593	0.08	0.09	0.13	0.14	0.17	0.13	0.17	AUO97b_01593	NODE_1_length_3909467_cov_533.478_ID_22129
fig|400667.82.peg.1455	hemH	amp_CNV2	1.13789	1.12406	5.11689	1.07089	1.17675	8.75854	5.93263	1.09416	1.05087	1.08892	2.16521	Ferrochelatase, protoheme ferro-lyase (EC 4.99.1.1)	8.75854	CNV	1533125	1532617	1533633	0.19	0.19	0.19	0.19	0.19	0.21	0.21	AUO97b_01594	NODE_1_length_3909467_cov_533.478_ID_22129
fig|400667.82.peg.1456	-	amp_CNV2	0.989996	1.05168	4.89978	1.06949	1.08213	7.88132	5.27531	1.11911	1.06081	1.07997	2.17966	hypothetical protein	7.88132	CNV	1534209	1533707	1534711	0.13	0.11	0.09	0.1	0.1	0.14	0.14	AUO97b_01595	NODE_1_length_3909467_cov_533.478_ID_22129
fig|400667.82.peg.3653	-	del_CNV3	0.987454	0.0466735	0.958552	1	1	0.904952	0.939135	1.05341	0.0390308	1	0.91809	putative DNA binding protein	1.05341	CNV	641	472	810	0.010101	0.05	0.0309278	0.0309278	0.0752688	0.08	0.08	AUO97b_00001	NODE_2_length_148137_cov_371.33_ID_22131
fig|400667.82.peg.3654	-	del_CNV3	0.916476	0.0648243	0.95562	1	1	0.894702	0.915379	0.963943	0.0379466	1	1.00043	hypothetical protein	1.00043	CNV	1714	852	2576	0.04	0.03	0.04	0.05	0.010101	0.06	0.06	AUO97b_00002	NODE_2_length_148137_cov_371.33_ID_22131
fig|400667.82.peg.3655	-	del_CNV3	1.02512	0.116684	0.919191	1	1	0.895539	0.966775	1.01825	0.125456	1	0.939281	hypothetical protein	1.02512	CNV	3065	2732	3397	0.03	0	0.01	0.010101	0.01	0.04	0.04	AUO97b_00003	NODE_2_length_148137_cov_371.33_ID_22131
fig|400667.82.peg.3656	-	del_CNV3	0.990054	0.0700102	0.944604	1	1	0.922524	0.920287	1.06566	0.110587	1	0.992927	hypothetical protein	1.06566	CNV	4864	4176	5552	0.07	0.07	0.03	0.06	0.09	0.1	0.1	AUO97b_00004	NODE_2_length_148137_cov_371.33_ID_22131
fig|400667.82.peg.3657	-	del_CNV3	0.928048	0.112858	0.945952	1	1	0.885724	0.883838	0.962065	0.0431898	1	0.972815	Probably methylase/helicase	1	CNV	8547	5567	11527	0.05	0.05	0.010101	0.02	0.01	0.08	0.08	AUO97b_00005	NODE_2_length_148137_cov_371.33_ID_22131
fig|400667.82.peg.3658	-	del_CNV3	0.966432	0.12224	0.921031	1	1	0.963525	0.913346	0.994278	0.111517	1	1.03824	hypothetical protein	1.03824	CNV	12567	11541	13592	0.1	0.06	0.0204082	0.0204082	0.01	0.08	0.1	AUO97b_00006	NODE_2_length_148137_cov_371.33_ID_22131
fig|400667.82.peg.3659	-	del_CNV3	1.10646	0.0666764	0.908615	1	1	1.04929	0.959834	1.06954	0.0557583	1	0.952645	hypothetical protein	1.10646	CNV	14373	14087	14659	0.07	0.05	0.04	0.06	0.010101	0.08	0.08	AUO97b_00007	NODE_2_length_148137_cov_371.33_ID_22131
fig|400667.82.peg.3660	-	del_CNV3	1.02892	0.175026	0.865852	1	1	0.970115	0.93354	1.09091	0.0243943	1	0.931565	Predicted cell-wall-anchored protein SasA (LPXTG motif)	1.09091	CNV	15200	14677	15723	0.0204082	0.0309278	0.01	0.0752688	0.02	0.02	0.0752688	AUO97b_00008	NODE_2_length_148137_cov_371.33_ID_22131
fig|400667.82.peg.3661	-	del_CNV3	1.04712	0.233367	0.967243	1	1	0.951079	1.01986	1.09237	0.0731828	1	0.959684	hypothetical protein	1.09237	CNV	16112	15731	16492	0.06	0.09	0.05	0.04	0.04	0.04	0.09	AUO97b_00009	NODE_2_length_148137_cov_371.33_ID_22131
fig|400667.82.peg.3662	-	del_CNV3	1.01337	0.0897567	0.894821	1	1	0.963413	0.967066	1.0501	0.0375296	1	0.934949	Dehydrogenases with different specificities (related to short-chain alcohol dehydrogenases)	1.0501	CNV	17057	16493	17620	0.06	0.01	0.04	0.0309278	0.03	0.010101	0.06	AUO97b_00010	NODE_2_length_148137_cov_371.33_ID_22131
fig|400667.82.peg.3663	-	del_CNV3	0.993824	0.10696	0.954636	1	1	0.92948	0.913661	0.981456	0.0650514	1	0.929338	hypothetical protein	1	CNV	18190	17623	18756	0.06	0.06	0.03	0.02	0.03	0.04	0.06	AUO97b_00011	NODE_2_length_148137_cov_371.33_ID_22131
fig|400667.82.peg.3664	-	del_CNV3	0.947775	0.0688135	0.960847	1	1	0.882086	0.961856	1.00744	0.117593	1	0.982407	hypothetical protein	1.00744	CNV	20747	18880	22614	0.08	0.04	0.05	0.06	0.05	0.05	0.08	AUO97b_00012	NODE_2_length_148137_cov_371.33_ID_22131
fig|400667.82.peg.3665	-	del_CNV3	1.13617	0.0388946	0.995676	1	1	0.982562	1.04692	1.07413	0.0650514	1	0.944372	hypothetical protein	1.13617	CNV	22917	22820	23014	0.16	0.12	0.07	0.05	0.0309278	0.11	0.16	AUO97b_00013	NODE_2_length_148137_cov_371.33_ID_22131
fig|400667.82.peg.3666	-	del_CNV3	1.03152	0.0875128	1.02679	1	1	0.95657	0.945871	0.986746	0.097577	1	1.02316	hypothetical protein	1.03152	CNV	23395	23068	23721	0.18	0.08	0.08	0.15	0.06	0.15	0.18	AUO97b_00014	NODE_2_length_148137_cov_371.33_ID_22131
fig|400667.82.peg.3667	-	del_CNV3	1.06207	0.116684	0.998358	1	1	0.961329	0.946792	1.02232	0.0487885	1	0.947713	hypothetical protein	1.06207	CNV	24610	24364	24855	0.04	0.06	0.04	0.03	0.05	0.09	0.09	AUO97b_00015	NODE_2_length_148137_cov_371.33_ID_22131
fig|400667.82.peg.3668	-	del_CNV3	1.01592	0.0729273	0.958995	1	1	1.00517	0.98618	1.0371	0.0487885	1	1.00688	hypothetical protein	1.0371	CNV	25633	24886	26379	0.09	0.07	0.11	0.08	0.08	0.11	0.11	AUO97b_00016	NODE_2_length_148137_cov_371.33_ID_22131
fig|400667.82.peg.3669	-	del_CNV3	0.945075	0.0388946	0.964561	1	1	0.854433	0.883476	0.907026	0.0813142	1	0.987804	hypothetical protein	1	CNV	26632	26383	26880	0.08	0.12	0.04	0.06	0.02	0.06	0.12	AUO97b_00017	NODE_2_length_148137_cov_371.33_ID_22131
fig|400667.82.peg.3670	-	del_CNV3	0.933375	0.0777892	0.929691	1	1	0.880059	0.974032	1.02816	0.146366	1	0.96219	hypothetical protein	1.02816	CNV	27207	26922	27491	0.02	0.0204082	0.0204082	0	0	0	0.0204082	AUO97b_00018	NODE_2_length_148137_cov_371.33_ID_22131
fig|400667.82.peg.3671	-	del_CNV3	1.04373	0.103719	0.901616	1	1	0.906254	0.995547	1.03683	0.0469815	1	0.93967	hypothetical protein	1.04373	CNV	29152	27825	30479	0.010101	0.0309278	0.03	0.02	0.05	0.03	0.05	AUO97b_00019	NODE_2_length_148137_cov_371.33_ID_22131
fig|400667.82.peg.3672	-	del_CNV3	0.973024	0.0875128	0.945516	1	1	0.848942	0.924337	0.907391	0	1	1.00061	hypothetical protein	1.00061	CNV	30711	30531	30890	0.04	0.07	0.0204082	0.04	0.03	0.02	0.07	AUO97b_00020	NODE_2_length_148137_cov_371.33_ID_22131
fig|400667.82.peg.3673	-	del_CNV3	0.917913	0.073695	0.900242	1	1	0.95605	0.951829	1.01967	0.0462207	1	0.963949	Peptidase, M23/M37 family	1.01967	CNV	32081	31163	32998	0.05	0.04	0.01	0.02	0.0309278	0.03	0.05	AUO97b_00021	NODE_2_length_148137_cov_371.33_ID_22131
fig|400667.82.peg.3674	-	del_CNV3	1.01007	0.116684	0.932641	1	1	0.958766	0.957467	1.03874	0.0243943	1	0.957179	hypothetical protein	1.03874	CNV	33184	33013	33354	0.01	0.03	0.03	0.08	0.04	0.01	0.08	AUO97b_00022	NODE_2_length_148137_cov_371.33_ID_22131
fig|400667.82.peg.3675	-	del_CNV3	1.01709	0.116684	0.856195	1	1	0.930432	0.904679	0.999115	0.0390308	1	0.948826	hypothetical protein	1.01709	CNV	33566	33368	33763	0.0989011	0.0416667	0.0638298	0.0752688	0.0204082	0.0869565	0.0989011	AUO97b_00023	NODE_2_length_148137_cov_371.33_ID_22131
fig|400667.82.peg.3676	-	del_CNV3	0.937925	0.0583419	0.862633	1	1	0.888479	0.812798	0.882216	0	1	0.963861	hypothetical protein	1	CNV	33904	33774	34034	0.149425	0.0638298	0.149425	0.176471	0.190476	0.0869565	0.190476	AUO97b_00024	NODE_2_length_148137_cov_371.33_ID_22131
fig|400667.82.peg.3677	-	del_CNV3	0.940742	0.162061	0.915922	1	1	0.916423	0.893783	1.01502	0.0325257	1	0.979637	hypothetical protein	1.01502	CNV	34887	34058	35716	0	0.05	0	0.02	0.0638298	0.03	0.0638298	AUO97b_00025	NODE_2_length_148137_cov_371.33_ID_22131
fig|400667.82.peg.3678	-	del_CNV3	0.925947	0	0.92333	1	1	0.871691	0.933329	0.969468	0.0696979	1	0.982236	Error-prone repair protein UmuD	1	CNV	36250	35998	36501	0.0416667	0.02	0	0.111111	0.0416667	0.05	0.111111	AUO97b_00026	NODE_2_length_148137_cov_371.33_ID_22131
fig|400667.82.peg.3679	-	del_CNV3	0.968289	0.0833455	0.944942	1	1	0.979319	0.973717	1.02545	0.0766677	1	0.92544	Error-prone, lesion bypass DNA polymerase V (UmuC)	1.02545	CNV	37146	36498	37793	0.0526316	0.03	0.0204082	0.0526316	0.0526316	0.0204082	0.0526316	AUO97b_00027	NODE_2_length_148137_cov_371.33_ID_22131
fig|400667.82.peg.3680	-	del_CNV3	0.942215	0.14002	0.979475	1	1	0.927796	0.947086	0.954895	0.0780616	1	1.03035	Tiorf34 protein	1.03035	CNV	38499	38001	38996	0.01	0	0.02	0.0204082	0.010101	0.04	0.04	AUO97b_00028	NODE_2_length_148137_cov_371.33_ID_22131
fig|400667.82.peg.3682	-	del_CNV3	1.01319	0.0700102	0.872289	1	1	0.919888	0.962547	1.01313	0.0390308	1	0.965531	Chromosome (plasmid) partitioning protein ParA	1.01319	CNV	40379	39937	40821	0.01	0.01	0.0204082	0.0204082	0	0	0.0204082	AUO97b_00030	NODE_2_length_148137_cov_371.33_ID_22131
fig|400667.82.peg.3683	-	del_CNV3	0.998374	0.145855	0.973278	1	1	0.895068	0.932619	0.912864	0.121971	1	0.942145	hypothetical protein	1	CNV	41279	40955	41602	0.01	0.05	0.02	0.09	0.02	0.08	0.09	AUO97b_00031	NODE_2_length_148137_cov_371.33_ID_22131
fig|400667.82.peg.3684	-	del_CNV3	1.02734	0.100015	0.959196	1	1	0.925034	0.913767	1.00825	0.153335	1	0.918281	hypothetical protein	1.02734	CNV	41923	41619	42227	0.06	0.06	0.07	0.12	0.010101	0.09	0.12	AUO97b_00032	NODE_2_length_148137_cov_371.33_ID_22131
fig|400667.82.peg.3685	-	del_CNV3	0.985894	0.093347	0.936987	1	1	0.936142	0.976241	1.04946	0.146366	1	0.833898	hypothetical protein	1.04946	CNV	42704	42220	43188	0.05	0.01	0.02	0	0.04	0.05	0.05	AUO97b_00033	NODE_2_length_148137_cov_371.33_ID_22131
fig|400667.82.peg.3686	-	del_CNV3	0.995254	0.0816786	0.890636	1	1	1.03674	0.956804	1.04158	0.156123	1	0.963527	hypothetical protein	1.04158	CNV	43627	43198	44055	0.08	0.02	0	0.06	0	0.04	0.08	AUO97b_00034	NODE_2_length_148137_cov_371.33_ID_22131
fig|400667.82.peg.3687	-	del_CNV3	0.827487	0.0954685	0.920863	1	1	0.859825	0.948933	1.00341	0.150801	1	0.896586	Thiol:disulfide interchange protein DsbG precursor	1.00341	CNV	44549	44077	45021	0.010101	0.010101	0.010101	0.0416667	0.010101	0.0989011	0.0989011	AUO97b_00035	NODE_2_length_148137_cov_371.33_ID_22131
fig|400667.82.peg.3688	-	del_CNV3	1.08083	0.0833455	0.944942	1	1	0.982457	0.940586	1.04046	0.0696979	1	0.933076	IcmP protein	1.08083	CNV	45788	45103	46473	0.06	0.03	0.010101	0	0.0204082	0.07	0.07	AUO97b_00036	NODE_2_length_148137_cov_371.33_ID_22131
fig|400667.82.peg.3689	-	del_CNV3	1.00271	0.0648243	0.915564	1	1	0.903976	0.868261	0.979267	0.0650514	1	0.87978	hypothetical protein	1.00271	CNV	46867	46492	47241	0.0638298	0.0204082	0	0.02	0.0309278	0.0526316	0.0638298	AUO97b_00037	NODE_2_length_148137_cov_371.33_ID_22131
fig|400667.82.peg.3690	stbA	del_CNV3	0.975624	0.10696	0.915474	1	1	0.915203	0.90409	0.970875	0.0731828	1	1.00005	StbA protein	1.00005	CNV	47784	47255	48313	0.07	0	0.0416667	0.0638298	0.0752688	0.02	0.0752688	AUO97b_00038	NODE_2_length_148137_cov_371.33_ID_22131
fig|400667.82.peg.3691	pilT_1	del_CNV3	1.01397	0.0916801	0.960806	1	1	0.965513	0.986969	1.03076	0.0696979	1	1.00276	Twitching motility protein PilT	1.03076	CNV	49243	48598	49887	0.03	0.04	0.04	0.0204082	0.01	0	0.04	AUO97b_00039	NODE_2_length_148137_cov_371.33_ID_22131
fig|400667.82.peg.3693	-	del_CNV3	0.963275	0.0972364	0.900185	1	1	0.936435	0.907035	0.99678	0.0325257	1	0.885349	hypothetical protein	1	CNV	50995	50760	51230	0.03	0.05	0.05	0.010101	0.02	0.05	0.05	AUO97b_00041	NODE_2_length_148137_cov_371.33_ID_22131
fig|400667.82.peg.3694	resP	del_CNV3	0.957425	0.11085	0.916708	1	1	0.91264	0.958792	1.00349	0.0487885	1	1.02433	Phage integrase	1.02433	CNV	53120	52168	54072	0.03	0.0309278	0	0.0638298	0.0416667	0.01	0.0638298	AUO97b_00042	NODE_2_length_148137_cov_371.33_ID_22131
fig|400667.82.peg.3695	-	del_CNV3	0.961975	0.272262	0.813278	1	1	0.881523	0.771569	0.925269	0	1	0.835234	hypothetical protein	1	CNV	54433	54303	54563	0.351351	0.25	0	0.162791	0.190476	0.162791	0.351351	AUO97b_00043	NODE_2_length_148137_cov_371.33_ID_22131
fig|400667.82.peg.3696	-	del_CNV3	1.04517	0.116684	0.980655	1	1	1.08653	1.04397	1.17629	0.0650514	1	0.933235	hypothetical protein	1.17629	CNV	54803	54701	54904	0.0638298	0.03	0.01	0.176471	0.06	0.0526316	0.176471	AUO97b_00044	NODE_2_length_148137_cov_371.33_ID_22131
fig|400667.82.peg.3697	-	del_CNV3	0.990574	0.0291709	1.0284	1	1	0.96865	0.975137	1.07924	0.243943	1	0.833564	hypothetical protein	1.07924	CNV	55179	55028	55330	0.0638298	0.0638298	0.03	0.123596	0	0.0416667	0.123596	AUO97b_00045	NODE_2_length_148137_cov_371.33_ID_22131
fig|400667.82.peg.3698	-	del_CNV3	0.932075	0.233367	0.931837	1	1	0.823682	0.834885	0.978537	0	1	0.935463	hypothetical protein	1	CNV	55583	55508	55657	0.0526316	0.0638298	0.0204082	0.0309278	0.136364	0.111111	0.136364	AUO97b_00046	NODE_2_length_148137_cov_371.33_ID_22131
fig|400667.82.peg.3699	-	del_CNV3	1.04517	0.0875128	0.892407	1	1	1.04004	0.985076	1.03108	0.0487885	1	0.955508	hypothetical protein	1.04517	CNV	56468	56321	56614	0.03	0.04	0.07	0.03	0.12	0.12	0.12	AUO97b_00047	NODE_2_length_148137_cov_371.33_ID_22131
fig|400667.82.peg.3700	traM	del_CNV3	0.916476	0.175026	0.848551	1	1	0.970847	0.916606	0.969233	0.0731828	1	0.905394	IncI1 plasmid conjugative transfer protein TraM	1	CNV	56990	56632	57348	0.010101	0.0309278	0.0309278	0.0416667	0.0309278	0	0.0416667	AUO97b_00048	NODE_2_length_148137_cov_371.33_ID_22131
fig|400667.82.peg.3701	-	del_CNV3	0.984724	0.165302	0.962147	1	1	0.989517	0.953786	1.04385	0.0731828	1	0.919872	IncI1 plasmid conjugative transfer protein TraN	1.04385	CNV	57931	57366	58496	0.010101	0.0309278	0.010101	0.0309278	0.0638298	0.01	0.0638298	AUO97b_00049	NODE_2_length_148137_cov_371.33_ID_22131
fig|400667.82.peg.3702	-	del_CNV3	0.946069	0.10982	0.964119	1	1	0.932344	0.925571	1.00313	0.097577	1	0.938607	IcmE protein	1.00313	CNV	59321	58505	60136	0.02	0	0.01	0.0416667	0.02	0.01	0.0416667	AUO97b_00050	NODE_2_length_148137_cov_371.33_ID_22131
fig|400667.82.peg.3704	-	del_CNV3	1.00952	0.116684	0.898039	1	1	0.995322	0.964251	1.06329	0.0557583	1	0.99369	hypothetical protein	1.06329	CNV	61343	61054	61632	0.0638298	0.0309278	0.0752688	0.176471	0.0752688	0.111111	0.176471	AUO97b_00052	NODE_2_length_148137_cov_371.33_ID_22131
fig|400667.82.peg.3705	-	del_CNV3	1.00773	0.093347	0.907696	1	1	0.876837	1.0107	0.994737	0.0585462	1	0.898044	hypothetical protein	1.0107	CNV	61947	61737	62156	0.0526316	0.01	0.01	0	0.1	0.04	0.1	AUO97b_00053	NODE_2_length_148137_cov_371.33_ID_22131
fig|400667.82.peg.3706	-	del_CNV3	1.00617	0.252815	0.927008	1	1	0.986954	0.898937	0.982915	0.0162628	1	0.883121	hypothetical protein	1.00617	CNV	62710	62427	62993	0.03	0.01	0.0638298	0.0416667	0.0989011	0.010101	0.0989011	AUO97b_00054	NODE_2_length_148137_cov_371.33_ID_22131
fig|400667.82.peg.3707	-	del_CNV3	1.01397	0.137899	0.953051	1	1	0.941294	0.927248	0.995851	0.0620945	1	1.0205	hypothetical protein	1.0205	CNV	63509	63005	64012	0.07	0.06	0.04	0.06	0.02	0.02	0.07	AUO97b_00055	NODE_2_length_148137_cov_371.33_ID_22131
fig|400667.82.peg.3708	-	del_CNV3	0.983004	0.0926606	0.919435	1	1	0.91994	0.934796	0.986907	0.0717478	1	0.969658	hypothetical protein	1	CNV	65665	64029	67301	0	0.0416667	0.0309278	0.0309278	0.0204082	0	0.0416667	AUO97b_00056	NODE_2_length_148137_cov_371.33_ID_22131
fig|400667.82.peg.3709	-	del_CNV3	1.04049	0.14002	0.919283	1	1	0.935703	0.916165	0.938695	0	1	1.03302	hypothetical protein	1.04049	CNV	67570	67365	67775	0.0309278	0.01	0.0416667	0.02	0.123596	0.02	0.123596	AUO97b_00057	NODE_2_length_148137_cov_371.33_ID_22131
fig|400667.82.peg.3710	-	del_CNV3	0.986674	0.175026	0.877117	1	1	0.880791	0.868015	0.985105	0	1	0.968872	hypothetical protein	1	CNV	67940	67883	67996	0.010101	0.07	0.136364	0.01	0.136364	0.05	0.136364	AUO97b_00058	NODE_2_length_148137_cov_371.33_ID_22131
fig|400667.82.peg.3711	-	del_CNV3	0.945575	0.10322	0.933446	1	1	0.927762	0.920344	0.983421	0.108836	1	0.914903	hypothetical protein	1	CNV	69292	68064	70520	0.010101	0.0309278	0.010101	0.0752688	0.0416667	0.0416667	0.0752688	AUO97b_00059	NODE_2_length_148137_cov_371.33_ID_22131
fig|400667.82.peg.3712	-	del_CNV3	1.11537	0.233367	1.01499	1	1	0.989883	1.06606	1.04494	0.097577	1	1.1181	hypothetical protein	1.1181	CNV	71926	71844	72008	0.1	0.09	0.12	0.1	0.1	0.12	0.12	AUO97b_00060	NODE_2_length_148137_cov_371.33_ID_22131
fig|400667.82.peg.3713	-	del_CNV3	1.03292	0	0.939424	1	1	0.931938	0.988231	1.03702	0.167275	1	1.05287	hypothetical protein	1.05287	CNV	72449	72134	72763	0.03	0.03	0.08	0.04	0.02	0.07	0.08	AUO97b_00061	NODE_2_length_148137_cov_371.33_ID_22131
fig|400667.82.peg.3714	-	del_CNV3	0.979654	0.14002	1.01649	1	1	0.98754	1.01511	1.11733	0.117092	1	0.91809	Nuclease (SNase-like) precursor	1.11733	CNV	73035	72804	73265	0.0526316	0	0.0416667	0.190476	0.0638298	0.04	0.190476	AUO97b_00062	NODE_2_length_148137_cov_371.33_ID_22131
fig|400667.82.peg.3715	-	del_CNV3	0.898926	0.145855	0.910915	1	1	0.923622	0.895624	1.04093	0	1	0.915417	hypothetical protein	1.04093	CNV	73427	73294	73560	0.0752688	0.0309278	0.01	0.0526316	0.01	0	0.0752688	AUO97b_00063	NODE_2_length_148137_cov_371.33_ID_22131
fig|400667.82.peg.3716	-	del_CNV3	1.06233	0.0700102	0.881302	1	1	0.918131	0.914398	1.09106	0	1	1.03435	hypothetical protein	1.09106	CNV	73773	73553	73993	0.03	0.0416667	0.05	0.03	0.11	0.04	0.11	AUO97b_00064	NODE_2_length_148137_cov_371.33_ID_22131
fig|400667.82.peg.3717	-	del_CNV3	0.928663	0.0875128	0.910915	1	1	1.03098	0.980382	1.02068	0.0853799	1	0.985577	DNA primase, phage associated	1.03098	CNV	75615	74858	76372	0	0.010101	0.010101	0.0309278	0.0752688	0	0.0752688	AUO97b_00065	NODE_2_length_148137_cov_371.33_ID_22131
fig|400667.82.peg.3718	-	del_CNV3	1.04829	0.186694	0.890958	1	1	0.913738	0.984192	0.947452	0.0390308	1	0.910072	hypothetical protein	1.04829	CNV	77042	76829	77254	0.0638298	0.0416667	0.111111	0.0309278	0.0752688	0.0526316	0.111111	AUO97b_00066	NODE_2_length_148137_cov_371.33_ID_22131
fig|400667.82.peg.3719	-	del_CNV3	0.938575	0.0648243	0.928439	1	1	0.867856	0.905563	0.906296	0.0867351	1	0.843401	hypothetical protein	1	CNV	78538	78172	78903	0.0526316	0.0526316	0.0309278	0.136364	0.0752688	0.0638298	0.136364	AUO97b_00067	NODE_2_length_148137_cov_371.33_ID_22131
fig|400667.82.peg.3720	-	del_CNV3	0.958595	0.116684	0.898039	1	1	0.848722	0.809706	0.928187	0.097577	1	0.948158	hypothetical protein	1	CNV	79304	78890	79717	0.0416667	0.010101	0.0309278	0.0204082	0.01	0	0.0416667	AUO97b_00068	NODE_2_length_148137_cov_371.33_ID_22131
fig|400667.82.peg.3721	-	del_CNV3	0.911016	0.0700102	0.861989	1	1	0.886502	0.885243	0.919431	0.0585462	1	0.956845	hypothetical protein	1	CNV	79863	79698	80027	0.09	0.08	0.07	0.07	0.03	0.14	0.14	AUO97b_00069	NODE_2_length_148137_cov_371.33_ID_22131
fig|400667.82.peg.3722	-	del_CNV3	1.00227	0	0.894821	1	1	0.880791	0.890102	0.963213	0.0487885	1	0.982236	hypothetical protein	1.00227	CNV	80219	80152	80286	0.136364	0.0526316	0.010101	0.0309278	0.0309278	0	0.136364	AUO97b_00070	NODE_2_length_148137_cov_371.33_ID_22131
fig|400667.82.peg.3723	-	del_CNV3	1.04517	0.0875128	0.894821	1	1	0.969749	1.02483	0.992766	0.097577	1	0.920428	hypothetical protein	1.04517	CNV	80495	80327	80662	0.01	0.0416667	0.0309278	0.01	0	0.0752688	0.0752688	AUO97b_00071	NODE_2_length_148137_cov_371.33_ID_22131
fig|400667.82.peg.3724	-	del_CNV3	1.05439	0.0848609	0.909451	1	1	0.988818	0.995918	1.0253	0.124189	1	0.965835	hypothetical protein	1.05439	CNV	81150	80694	81605	0.06	0.05	0.08	0.01	0.02	0.04	0.08	AUO97b_00072	NODE_2_length_148137_cov_371.33_ID_22131
fig|400667.82.peg.3725	-	del_CNV3	0.905426	0.0388946	0.891334	1	1	0.921792	0.976977	1.02633	0.0325257	1	0.969429	hypothetical protein	1.02633	CNV	82473	81921	83024	0.0638298	0.0416667	0.0638298	0.0526316	0.0309278	0.0989011	0.0989011	AUO97b_00073	NODE_2_length_148137_cov_371.33_ID_22131
fig|400667.82.peg.3726	topA_2	del_CNV3	0.969774	0.0875128	0.883287	1	1	0.951628	0.956363	0.997874	0.0853799	1	0.966088	IncQ plasmid conjugative transfer protein TraB	1	CNV	84329	83198	85459	0.0309278	0.0309278	0.0416667	0.0526316	0.0638298	0.0309278	0.0638298	AUO97b_00074	NODE_2_length_148137_cov_371.33_ID_22131
fig|400667.82.peg.3727	-	del_CNV3	1.14917	0.194473	0.962415	1	1	1.07628	1.1014	1.27261	0.22768	1	0.88869	hypothetical protein	1.27261	CNV	85760	85657	85863	0.149425	0.123596	0.0638298	0.01	0.0416667	0.0869565	0.149425	AUO97b_00075	NODE_2_length_148137_cov_371.33_ID_22131
fig|400667.82.peg.3728	-	del_CNV3	0.915696	0.093347	0.925721	1	1	0.923403	0.90733	1.0105	0.156123	1	1.02233	Glycine dehydrogenase [decarboxylating] (glycine cleavage system P protein) (EC 1.4.4.2)	1.02233	CNV	86114	85912	86316	0.07	0.09	0.02	0.04	0.0638298	0.04	0.09	AUO97b_00076	NODE_2_length_148137_cov_371.33_ID_22131
fig|400667.82.peg.3729	orf4b	del_CNV3	1.03984	0.073695	0.911253	1	1	0.956974	0.964384	0.996396	0.0616276	1	0.965004	hypothetical protein	1.03984	CNV	87420	86526	88313	0.02	0	0.0204082	0.02	0.02	0.0204082	0.0204082	AUO97b_00077	NODE_2_length_148137_cov_371.33_ID_22131
fig|400667.82.peg.3730	-	del_CNV3	0.969774	0.0777892	0.774653	1	1	0.900559	0.918815	0.92235	0	1	0.93769	Ferrous iron transporter-associated protein FeoA	1	CNV	88771	88654	88887	0.282051	0.298701	0.282051	0.149425	0.190476	0.234568	0.298701	AUO97b_00078	NODE_2_length_148137_cov_371.33_ID_22131
fig|400667.82.peg.3731	-	del_CNV3	1.00968	0.134186	0.906569	1	1	0.977876	0.980879	1.02495	0.0829405	1	0.904726	Ferrous iron transporter FeoB	1.02495	CNV	89808	88884	90731	0.0638298	0.0204082	0.0309278	0.0416667	0.0526316	0.0204082	0.0638298	AUO97b_00079	NODE_2_length_148137_cov_371.33_ID_22131
fig|400667.82.peg.3732	-	del_CNV3	1.02762	0.145855	0.913329	1	1	0.885184	0.992806	1.0858	0.0487885	1	0.903724	Transcriptional regulator, ArsR family	1.0858	CNV	91098	90912	91283	0.149425	0.0869565	0.0752688	0.176471	0.0869565	0.149425	0.176471	AUO97b_00080	NODE_2_length_148137_cov_371.33_ID_22131
fig|400667.82.peg.3733	-	del_CNV3	0.957815	0.093347	0.921215	1	1	0.955911	0.967848	1.04946	0.0878193	1	1.00228	Putative sodium-dependent transporter	1.04946	CNV	91802	91321	92283	0.0752688	0.0526316	0.0309278	0.0526316	0.0416667	0.0638298	0.0752688	AUO97b_00081	NODE_2_length_148137_cov_371.33_ID_22131
fig|400667.82.peg.3734	-	del_CNV3	1.05765	0.128352	0.924433	1	1	1.05827	1.04913	1.08712	0.0292731	1	1.04237	FIGfam110555	1.08712	CNV	92986	92529	93443	0.0526316	0.010101	0.0638298	0.111111	0.0416667	0.0204082	0.111111	AUO97b_00082	NODE_2_length_148137_cov_371.33_ID_22131
fig|400667.82.peg.3738	-	del_CNV3	1.07354	0.0530381	0.891309	1	1	0.969249	1.00596	1.0659	0.0620945	1	0.981021	Mll9366 protein	1.07354	CNV	95769	95264	96274	0.0869565	0.0752688	0.149425	0.176471	0.0869565	0.111111	0.176471	AUO97b_00086	NODE_2_length_148137_cov_371.33_ID_22131
fig|400667.82.peg.3739	tniB	del_CNV3	1.0988	0.102098	0.894418	1	1	0.951079	0.949184	0.999881	0.109774	1	0.922934	TniB NTP-binding protein	1.0988	CNV	96767	96406	97128	0.0752688	0.0526316	0.0869565	0.0869565	0.111111	0.0309278	0.111111	AUO97b_00087	NODE_2_length_148137_cov_371.33_ID_22131
fig|400667.82.peg.3740	-	del_CNV3	0.961975	0.155578	0.933446	1	1	0.967918	0.91587	1.00116	0	1	0.939917	hypothetical protein	1.00116	CNV	97349	97261	97437	0.136364	0.0416667	0.25	0.111111	0.265823	0.190476	0.265823	AUO97b_00088	NODE_2_length_148137_cov_371.33_ID_22131
fig|400667.82.peg.3741	-	del_CNV3	0.974974	0.141687	0.909075	1	1	0.950451	0.941217	1.00293	0.0278792	1	0.912076	Integrase	1.00293	CNV	98079	97428	98729	0.0309278	0.0752688	0.0416667	0.0309278	0.0416667	0.0638298	0.0752688	AUO97b_00089	NODE_2_length_148137_cov_371.33_ID_22131
fig|400667.82.peg.3743	-	del_CNV3	1.09197	0.0388946	0.894463	1	1	0.987443	1.02041	1.03132	0.0758932	1	0.987433	Replication protein RepC	1.09197	CNV	100358	99917	100798	0	0.0416667	0.0526316	0.0526316	0.0526316	0.010101	0.0526316	AUO97b_00091	NODE_2_length_148137_cov_371.33_ID_22131
fig|400667.82.peg.3744	-	del_CNV3	0.855377	0.0777892	0.965634	1	1	0.875666	0.862862	0.900459	0.0325257	1	0.91319	hypothetical protein	1	CNV	101559	101493	101624	0.123596	0.176471	0.234568	0.25	0.369863	0.204819	0.369863	AUO97b_00092	NODE_2_length_148137_cov_371.33_ID_22131
fig|400667.82.peg.3745	-	del_CNV3	1.04257	0	0.92379	1	1	0.953275	1.03661	1.04786	0.0325257	1	0.977781	IS, phage, Tn	1.04786	CNV	101925	101831	102019	0.010101	0.010101	0.010101	0.010101	0	0.123596	0.123596	AUO97b_00093	NODE_2_length_148137_cov_371.33_ID_22131
fig|400667.82.peg.3746	trbJ	del_CNV3	0.971854	0.0583419	0.898683	1	1	0.967772	1.05001	1.09062	0.0097577	1	0.923435	Conjugative transfer protein TrbJ	1.09062	CNV	102514	102088	102939	0	0.010101	0.0869565	0.0752688	0.0204082	0.0416667	0.0869565	AUO97b_00094	NODE_2_length_148137_cov_371.33_ID_22131
fig|400667.82.peg.3747	trbL	del_CNV3	1.01994	0.10982	0.950487	1	1	0.928984	0.968186	1.04485	0.0803576	1	0.91581	Conjugative transfer protein TrbL	1.04485	CNV	103850	103073	104626	0.0204082	0	0.01	0.02	0.01	0	0.0204082	AUO97b_00095	NODE_2_length_148137_cov_371.33_ID_22131
fig|400667.82.peg.3748	-	del_CNV3	0.969774	0	0.919498	1	1	0.929846	1.01452	0.980726	0.0650514	1	0.848598	hypothetical protein	1.01452	CNV	105055	104943	105167	0.0309278	0.02	0.123596	0.0869565	0.0638298	0.0638298	0.123596	AUO97b_00096	NODE_2_length_148137_cov_371.33_ID_22131
fig|400667.82.peg.3749	arsB	del_CNV3	0.891304	0.0742533	0.87346	1	1	0.853435	0.871429	0.890375	0	1	0.895979	Arsenical-resistance protein ACR3	1	CNV	106056	105522	106589	0.136364	0.149425	0.0752688	0.123596	0.0416667	0.123596	0.149425	AUO97b_00097	NODE_2_length_148137_cov_371.33_ID_22131
fig|400667.82.peg.3750	-	del_CNV3	0.963275	0.0583419	0.987092	1	1	0.913738	0.968879	0.976348	0.0162628	1	1.01342	Arsenate reductase (EC 1.20.4.4) thioredoxin-coupled, LMWP family	1.01342	CNV	106839	106586	107092	0.04	0.02	0.0204082	0.0526316	0.0526316	0.05	0.0526316	AUO97b_00098	NODE_2_length_148137_cov_371.33_ID_22131
fig|400667.82.peg.3751	-	del_CNV3	1.03564	0.129649	1.0225	1	1	0.957668	0.906544	0.994834	0.0216838	1	1.04237	Arsenic resistance protein ArsH	1.04237	CNV	107473	107089	107856	0.08	0.08	0.010101	0.0638298	0.0526316	0.08	0.08	AUO97b_00099	NODE_2_length_148137_cov_371.33_ID_22131
fig|400667.82.peg.3752	-	del_CNV3	1.01495	0.0437564	1.0107	1	1	0.960414	1.01324	1.06774	0.0365914	1	1.08664	plasmid replication and transfer functions	1.08664	CNV	108702	108333	109070	0.1	0.11	0.04	0.0204082	0.05	0.09	0.11	AUO97b_00100	NODE_2_length_148137_cov_371.33_ID_22131
fig|400667.82.peg.3754	folP	del_CNV3	1.22067	0.105015	2.30561	1	1	2.63183	2.17954	0.92775	0.195154	1	1.903	Dihydropteroate synthase type-2 (EC 2.5.1.15) @ Sulfonamide resistance protein	2.63183	CNV	111993	111560	112426	0.0204082	0.010101	0.0416667	0.0416667	0.0869565	0	0.0869565	AUO97b_00102	NODE_2_length_148137_cov_371.33_ID_22131
fig|400667.82.peg.3760	-	del_CNV3	0.998374	0.0388946	0.962415	1	1	1.02063	0.946792	0.923809	0	1	0.973327	hypothetical protein	1.02063	CNV	117048	116913	117182	0	0.0416667	0.0989011	0.123596	0.0752688	0.0752688	0.123596	AUO97b_00108	NODE_2_length_148137_cov_371.33_ID_22131
fig|400667.82.peg.3761	-	del_CNV3	0.978874	0.116684	1.00185	1	1	0.880791	0.947528	1.00043	0.121971	1	0.907065	hypothetical protein	1.00185	CNV	117414	117236	117592	0.0638298	0.0309278	0.03	0.0869565	0.111111	0.0416667	0.111111	AUO97b_00109	NODE_2_length_148137_cov_371.33_ID_22131
fig|400667.82.peg.3762	-	del_CNV3	0.555735	0.116684	0.721811	1	1	0.541434	0.551068	0.553848	0	1	0.618074	hypothetical protein	1	CNV	117797	117638	117955	1.12766	0.960784	0.923077	0.886792	0.724138	0.886792	1.12766	AUO97b_00110	NODE_2_length_148137_cov_371.33_ID_22131
fig|400667.82.peg.3763	int	del_CNV3	0.903216	0.0350051	0.86392	1	1	0.870248	0.904238	0.903669	0.0585462	1	0.916753	Site-specific tyrosine recombinase XerC	1	CNV	118628	118162	119094	0.123596	0.149425	0.0869565	0.0869565	0.0638298	0.0989011	0.149425	AUO97b_00111	NODE_2_length_148137_cov_371.33_ID_22131
fig|400667.82.peg.3765	-	del_CNV3	0.992036	0.0729273	0.946925	1	1	0.914837	0.98618	1.04996	0.0548871	1	1.01481	Predicted kinase	1.04996	CNV	120174	119423	120925	0.0204082	0.0638298	0.0416667	0.0526316	0.0204082	0.0204082	0.0638298	AUO97b_00113	NODE_2_length_148137_cov_371.33_ID_22131
fig|400667.82.peg.3766	-	del_CNV3	0.958075	0.0777892	0.937201	1	1	0.894702	0.906299	0.95847	0.0569199	1	0.977224	FinQ	1	CNV	121592	121010	122173	0.0526316	0.0526316	0.0638298	0.0416667	0.0989011	0.0309278	0.0989011	AUO97b_00114	NODE_2_length_148137_cov_371.33_ID_22131
fig|400667.82.peg.3767	-	del_CNV3	0.888062	0.0500073	0.960576	1	1	0.857885	0.848768	0.895038	0	1	0.949781	hypothetical protein	1	CNV	122485	122194	122775	0.0869565	0.0869565	0.0638298	0.0204082	0.0638298	0.010101	0.0869565	AUO97b_00115	NODE_2_length_148137_cov_371.33_ID_22131
fig|400667.82.peg.3768	orf4	amp_CNV4	1.05954	9.50665	1.03984	1	1	0.939402	1.00135	0.963674	13.7532	1	1.09583	hypothetical protein	13.7532	CNV	123960	123062	124858	0.02	0.09	0.21	0.28	0.24	0	0.28	AUO97b_00116	NODE_2_length_148137_cov_371.33_ID_22131
fig|400667.82.peg.3769	sup	amp_CNV4	1.06077	10.713	1.07769	1	1	0.932134	1.01848	0.986473	6.84259	1	1.07077	Sulfate permease	10.713	CNV	125897	125153	126640	0.010101	0.05	0.22	0.21	0.29	0.010101	0.29	AUO97b_00117	NODE_2_length_148137_cov_371.33_ID_22131
fig|400667.82.peg.3770	uspA	amp_CNV4	1.11381	10.0231	1.11853	1	1	0.921646	1.05796	1.01137	12.2069	1	1.05173	UspA-related nucleotide-binding protein	12.2069	CNV	127079	126653	127504	0.11	0.12	0.32	0.29	0.35	0.01	0.35	AUO97b_00118	NODE_2_length_148137_cov_371.33_ID_22131
fig|400667.82.peg.3771	-	amp_CNV4	1.17777	10.6182	1.16906	1	1	0.939218	1.06105	0.989483	10.9091	1	1.1426	hypothetical protein	10.9091	CNV	128130	127944	128315	0.09	0.19	0.4	0.41	0.44	0.15	0.44	AUO97b_00119	NODE_2_length_148137_cov_371.33_ID_22131
fig|400667.82.peg.3772	-	amp_CNV4	1.00617	8.10952	1.12014	1	1	0.821486	0.967406	0.961024	0	1	0.978895	hypothetical protein	8.10952	CNV	128484	128424	128543	0	0.17	0.31	0.25	0.25	0.09	0.31	AUO97b_00120	NODE_2_length_148137_cov_371.33_ID_22131
fig|400667.82.peg.3773	-	amp_CNV4	1.07978	10.8151	1.12617	1	1	0.912091	1.02704	0.992766	7.83666	1	1.15972	FIGfam110555	10.8151	CNV	129405	128690	130120	0.02	0.05	0.19	0.22	0.24	0	0.24	AUO97b_00121	NODE_2_length_148137_cov_371.33_ID_22131
fig|400667.82.peg.3774	-	amp_CNV4	1.08482	10.3849	1.09412	1	1	0.932042	1.03551	0.986564	8.44854	1	1.02066	Mll9366 protein	10.3849	CNV	130671	130113	131228	0	0	0.15	0.19	0.28	0.010101	0.28	AUO97b_00122	NODE_2_length_148137_cov_371.33_ID_22131
fig|400667.82.peg.3775	tniB	amp_CNV4	1.10289	11.225	1.12496	1	1	0.983587	1.04427	1.01225	14.1975	1	1.11053	TniB NTP-binding protein	14.1975	CNV	131718	131258	132178	0.03	0.04	0.2	0.24	0.24	0.04	0.24	AUO97b_00123	NODE_2_length_148137_cov_371.33_ID_22131
fig|400667.82.peg.3776	tniAb	amp_CNV4	1.05882	8.69294	1.03999	1	1	0.916154	0.98618	0.941103	10.953	1	1.05874	TniA putative transposase	10.953	CNV	133138	132183	134093	0.01	0.05	0.11	0.2	0.17	0.01	0.2	AUO97b_00124	NODE_2_length_148137_cov_371.33_ID_22131
fig|400667.82.peg.3778	tniCb	amp_CNV4	1.09717	6.98158	1.08366	1	1	0.970115	1.04324	1.00043	7.33454	1	1.00117	FIGfam050825	7.33454	CNV	135684	135458	135910	0.03	0.03	0.11	0.13	0.1	0.01	0.13	AUO97b_00126	NODE_2_length_148137_cov_371.33_ID_22131
fig|400667.82.peg.3779	-	del_CNV5	1.09977	0.0466735	0.967565	1	1	1.03147	0.967406	1.11908	0.0390308	1	0.906062	hypothetical protein	1.11908	CNV	136269	136100	136438	0.0204082	0.0526316	0.0752688	0.0869565	0.123596	0.010101	0.123596	AUO97b_00127	NODE_2_length_148137_cov_371.33_ID_22131
fig|400667.82.peg.3780	-	del_CNV5	1.00156	0.0689495	0.919547	1	1	0.952476	0.981261	0.999632	0.0887064	1	0.921795	hypothetical protein	1.00156	CNV	137499	136442	138556	0.0526316	0.0416667	0.111111	0.0989011	0.0869565	0.0526316	0.111111	AUO97b_00128	NODE_2_length_148137_cov_371.33_ID_22131
fig|400667.82.peg.3781	yfgC_2	del_CNV5	0.954175	0	0.941314	1	1	0.923012	0.922251	0.952997	0.108419	1	0.958478	Zn-dependent protease with chaperone function PA4632	1	CNV	139115	138718	139512	0.0416667	0.010101	0.0309278	0.0638298	0.0869565	0.0416667	0.0869565	AUO97b_00129	NODE_2_length_148137_cov_371.33_ID_22131
fig|400667.82.peg.3782	-	del_CNV5	0.870234	0.166691	0.851137	1	1	0.790735	0.789449	0.82999	0.0278792	1	0.906826	Transcriptional regulator, AcrR family	1	CNV	140250	139971	140528	0.0989011	0.162791	0.136364	0.0638298	0.0869565	0.0526316	0.162791	AUO97b_00130	NODE_2_length_148137_cov_371.33_ID_22131
fig|400667.82.peg.3783	-	del_CNV5	0.984724	0.0291709	0.982532	1	1	0.847844	0.840407	0.837339	0.121971	1	1.04571	hypothetical protein	1.04571	CNV	140715	140552	140878	0.010101	0.0416667	0.136364	0.07	0.0526316	0.0526316	0.136364	AUO97b_00131	NODE_2_length_148137_cov_371.33_ID_22131
fig|400667.82.peg.3784	-	del_CNV5	0.981214	0.128352	0.93248	1	1	1.03762	0.975357	1.08011	0.0780616	1	0.920094	hypothetical protein	1.08011	CNV	141475	141027	141923	0.0309278	0.02	0.0416667	0.0309278	0.0638298	0.0638298	0.0638298	AUO97b_00132	NODE_2_length_148137_cov_371.33_ID_22131
fig|400667.82.peg.3786	-	del_CNV5	0.994474	0	0.849758	1	1	0.89397	1.1684	0.980726	0	1	0.85528	hypothetical protein	1.1684	CNV	142811	142753	142869	0.01	0.0204082	0.0309278	0.111111	0.01	0.0204082	0.111111	AUO97b_00134	NODE_2_length_148137_cov_371.33_ID_22131
fig|400667.82.peg.3787	-	del_CNV5	0.929476	0.116684	0.909842	1	1	0.953275	0.991702	0.969781	0.0325257	1	1.00896	Transcriptional regulator, AcrR family	1.00896	CNV	143207	142922	143491	0.02	0.010101	0.0309278	0.0204082	0.0869565	0.010101	0.0869565	AUO97b_00135	NODE_2_length_148137_cov_371.33_ID_22131
fig|400667.82.peg.3788	-	del_CNV5	0.913443	0.155578	0.886237	1	1	0.884452	0.888384	0.925755	0.0433676	1	0.911705	hypothetical protein	1	CNV	144617	144221	145012	0.0204082	0.0869565	0.0869565	0.111111	0.0638298	0.0638298	0.111111	AUO97b_00136	NODE_2_length_148137_cov_371.33_ID_22131
fig|400667.82.peg.3789	-	del_CNV5	0.937535	0.0466735	0.880658	1	1	0.96909	0.922643	1.00174	0.0325257	1	0.939472	hypothetical protein	1.00174	CNV	145768	145077	146459	0.0638298	0.0752688	0.111111	0.0752688	0.0416667	0.0869565	0.111111	AUO97b_00137	NODE_2_length_148137_cov_371.33_ID_22131
fig|400667.82.peg.3790	-	del_CNV5	0.982774	0.0466735	0.794395	1	1	0.905831	0.938251	0.981602	0.0780616	1	0.922099	hypothetical protein	1	CNV	146739	146532	146945	0.0989011	0.010101	0.0989011	0.0638298	0.136364	0.0752688	0.136364	AUO97b_00138	NODE_2_length_148137_cov_371.33_ID_22131
fig|400667.82.peg.3791	-	del_CNV5	0.77218	0.116684	0.762851	1	1	0.773163	0.755372	0.880027	0.439097	1	0.952167	hypothetical protein	1	CNV	147232	147175	147288	0.369863	0.298701	0.162791	0.388889	0.428571	0.351351	0.428571	AUO97b_00139	NODE_2_length_148137_cov_371.33_ID_22131
fig|400667.82.peg.3792	-	del_CNV5	0.688982	0.0388946	0.643756	1	1	0.757056	0.750955	0.757436	0	1	0.579096	Mobile element protein	1	CNV	147956	147860	148051	0.666667	0.612903	0.785714	0.694915	0.639344	0.666667	0.785714	AUO97b_00140	NODE_2_length_148137_cov_371.33_ID_22131

## Sheet: S2C
Table S2C. Quality metrics for short read alignments of clone samples.
Organism	Sample	Mean coverage	Mapped reads	Number of reads	Median insert size, nt	General error rate
E. coli BW25113	1F3	196.006	0.9851	6271604	298	0.0008
E. coli BW25113	2F1	231.946	0.9962	7224930	339	0.0006
E. coli BW25113	2F3	255.339	0.996	7953322	343	0.0007
E. coli BW25113	2F4	270.827	0.9974	8420338	364	0.0007
E. coli BW25113	4F9	214.333	0.977	7209868	234	0.0007
E. coli BW25113	5B2	271.233	0.9964	8440110	357	0.0007
E. coli BW25113	5C1	271.077	0.9965	8435850	358	0.0007
E. coli BW25113	5C2	284.993	0.9965	8867950	355	0.0007
E. coli BW25113	5F1	307.714	0.9977	9564364	358	0.0007
E. coli BW25113	5F2	292.51	0.997	9101378	354	0.0007
E. coli BW25113	6F6	200.471	0.967	6852112	236	0.0007
E. coli BW25113	6F7	208.829	0.9794	7012688	216	0.0007
A. baumannii ATCC17978	1F1	217.905	0.9995	5957484	383	0.0007
A. baumannii ATCC17978	1F2	242.176	0.9994	6620138	381	0.0006
A. baumannii ATCC17978	1F3	245.387	0.9999	6704724	377	0.0006
A. baumannii ATCC17978	2D1	340.205	0.9858	9742234	245	0.0005
A. baumannii ATCC17978	2D2	531.038	0.9943	14830414	279	0.0005
A. baumannii ATCC17978	2D3	398.948	0.9959	11060550	289	0.0005
A. baumannii ATCC17978	2D4	52.6152	0.9655	1553186	236	0.0005
A. baumannii ATCC17978	2F1	285.2	0.9989	7804846	356	0.0006
A. baumannii ATCC17978	2F2	246.007	0.9991	6727010	378	0.0007
A. baumannii ATCC17978	3D2	316.279	0.9998	8645164	367	0.0007
A. baumannii ATCC17978	3D3	356.157	0.9988	9750766	352	0.0006
A. baumannii ATCC17978	3F10	330.985	0.9993	9052514	365	0.0006
A. baumannii ATCC17978	4D4	292.584	0.999	8007228	356	0.0007
A. baumannii ATCC17978	4F10	264.499	0.9949	7456580	253	0.0004
A. baumannii ATCC17978	4F2	311.915	0.9991	8532110	352	0.0006
A. baumannii ATCC17978	4F7	313.3	0.9945	8729604	265	0.0005
A. baumannii ATCC17978	4F8	358.033	0.9959	9896870	287	0.0005
A. baumannii ATCC17978	4F9	413.665	0.9959	11401944	307	0.0005
A. baumannii ATCC17978	5F1	357.662	0.999	9781938	360	0.0006
A. baumannii ATCC17978	5F3	257.441	0.9949	7133294	293	0.0005
A. baumannii ATCC17978	5F6	327.097	0.9919	9131364	266	0.0005
A. baumannii ATCC17978	5F7	355.2	0.9989	9718204	350	0.0006
A. baumannii ATCC17978	5F8	316.953	0.999	8668634	355	0.0006
A. baumannii ATCC17978	5F9	266.661	0.9957	7459662	281	0.0005
					320.694

## Sheet: S3ABCD
Supplementary Table S3. Genotype to phenotype associations in representative clones selected from the experimental evolution of resistance to GP6 and CIP*in E. coli (A and B) and A. baumannii (C and D).
(*CIP-resistant clones were isolated and characterized in Zlamal et al. 2021 [PMID: 34154405])
A
E.coli, GP6-evolved		WT	1F3	5B2	5C1	5F1	5F2	5C2	2F4	2F3	2F1	4F9	6F7	6F6
GyrB:Gly77Ser	T	-	+	-	-	-	-	-	-	-	-	-	-	-
GyrB:Thr165Ile	T	-	-	+	+	+	+	+	-	-	-	-	-	-
acrR:IS	E	-	-	-	+	-	-	-	+	+	+	+	-	-
AcrR:Thr5Ile	E	-	-	-	-	-	-	+	-	-	-	-	-	-
AcrR:Thr5Asn	E	-	-	-	-	-	-	-	-	-	-	-	+	+
MarR:Glu10Asp	E	-	-	-	-	-	-	-	-	-	-	+	-	-
us_mdtK:del	E	-	-	-	-	-	-	-	+	+	+	-	-	+
mdtK:amp (x)	E	1	1	1	1	9	12	1	1	1	1	15	9	10
marRAB:amp (x)	E	1	1	1	1	2	2	1	1	1	2	1	1	1
Rob:Cys147Tyr	O	-	-	-	-	-	-	-	-	-	-	-	-	+
us_lon:IS	O	-	-	-	-	-	-	-	-	+	-	-	-	-
RpoC:Gly336Ser	O	-	+	-	-	-	-	-	-	-	-	-	-	-
YadG:Val83fs	O	-	-	-	-	+	+	-	-	-	-	-	-	-
MICGP6, fold change vs WT		1	2	2	4	8	16	8	4	4	8	32	16	32
MICCIP, fold change vs WT		1	1	1	1	8	8	4	4	1	16	16	4	4
B
E.coli, CIP-evolved		WT	6G64	2G23	2G17	5E1	1G3	3F3	4D2	4G39	4D1	5E2	5E4
GyrA:Asp87Tyr	T	-	+	+	+	-	-	-	-	-	-	-	-
GyrA:Asp87Gly	T	-	-	-	-	+	+	+	-	-	-	-	-
GyrA:Ser83Leu	T	-	-	-	-	-	-	-	+	+	-	-	-
GyrB:Ser464Phe	T	-	-	-	-	-	-	-	-	-	+	+	+
acrR:IS	E	-	-	-	+	-	-	-	-	+	-	-	-
MarR:Thr39Ile	E	-	-	-	+	-	-	-	-	-	-	-	-
MarR:Leu60Arg	E	-	-	-	-	+	-	-	-	-	-	-	-
MarR:Thr72Pro	E	-	-	+	-	-	-	-	-	-	-	-	-
marR:del	E	-	-	-	-	-	+	+	-	+	-	-	-
marR:ins	E	-	-	-	-	-	-	-	-	-	-	+	-
SoxR:Gly121Asp	E	-	-	-	-	-	-	-	-	-	-	-	+
MICGP6, fold change vs WT		1	1	1	2	1	1	1	0.5	2	0.5	1	2
MICCIP, fold change vs WT		1	8	16	32	16	8	8	8	64	4	16	16
C
A.baumannii, GP6-evolved		WT	1F2	2F2	2F1	3F10	1F1	2D2	3D2	4F10	4F8	4D4	5F3
GyrB:Thr179Ile	T	-	+	+	+	+	-	-	-	-	-	-	-
adeN:IS	E	-	+	+	+	+	+	+	+	-	-	-	-
AdeN:Glu198*	E	-	-	-	-	-	-	-	-	+	+	+	-
us_adeI:IS	E	-	-	-	-	-	-	-	-	-	-	-	+
us_mdtK:IS	E	-	-	+	+	+	+	+	+	-	-	-	+
us mdtK:del	E	-	-	-	-	-	-	-	-	+	+	+	-
mdtK:amp	E	1	1	1	1	6	1	5	9	1	1	1	2
RpoB:Asn777_ins	O	-	-	-	+	-	-	-	-	-	-	-	-
ettA:IS	O	-	-	+	-	-	-	-	-	-	-	-	-
MnmG:Val11_Ile12dup	O	-	+	-	-	-	-	-	-	-	-	-	-
PyrB:Thr76Ile	O	-	-	-	-	-	-	-	-	+	+	-	-
pAB3 plasmid:loss	O	-	+	-	-	-	-	-	-	+	-	-	-
MICGP6, fold change vs WT		1	32	64	64	64	8	32	32	32	32	16	32
MICCIP, fold change vs WT		1	4	16	8	16	8	16	16	64	64	32	32
D
A.baumannii, CIP-evolved		WT	6E9	5E5	3E1	5E1	4E7	6E8
GyrA:Ser81Leu	T	-	+	+	+	+	+	+
ParC:Ser84Leu	T	-	-	-	-	+	+	-
ParC:Glu88Lys	T	-	-	-	-	-	-	+
adeN:IS	E	-	-	+	-	-	-	-
us_adeI:IS	E	-	-	-	+	-	-	-
us_csuA/B:IS	O	-	-	+	+	+	-	-
us_csuA/B:SNP	O	-	+	-	-	-	-	-
MICGP6, fold change vs WT		1	1	2	2	0.5	0.5	0.5
MICCIP, fold change vs WT		1	8	16	32	128	128	128

## Sheet: S4A
Table S4A. Relative abundances (%) of mutational variants observed in sequencing data obtained for E. coli BW25113 from non-selective continuous culturing in turbidostat mode.
ID	Gene	Mutation	39 hrs	Annotation	Effect	Locus Tag	Pos	Ref	Alt	Gene found in adaptation run
fig|679895.18.peg.7	talB	Val203Glu	0.0313	Transaldolase (EC 2.2.1.2)	missense_variant	BW25113_0008	8845	T	A
us_fig|679895.18.peg.10<>ds_fig|679895.18.peg.11	us_yaaW<>ds_yaaI		0.0268	us_UPF0174 protein YaaW<>ds_UPF0412 protein YaaI	intergenic_region	us_BW25113_0011<>ds_BW25113_0013	11363	TG	T
ds_fig|679895.18.peg.21<>us_fig|679895.18.peg.22	ds_lspA<>us_fkpB		0.0286	ds_Lipoprotein signal peptidase (EC 3.4.23.36)<>us_FKBP-type peptidyl-prolyl cis-trans isomerase SlpA (EC 5.2.1.8)	intergenic_region	ds_BW25113_0027<>us_BW25113_0028	25739	G	T
fig|679895.18.peg.26	carA	Thr164fs	0.024	Carbamoyl-phosphate synthase small chain (EC 6.3.5.5)	frameshift_variant	BW25113_0032	30137	AC	A
fig|679895.18.peg.27	carB	Glu970Lys	0.028	Carbamoyl-phosphate synthase large chain (EC 6.3.5.5)	missense_variant	BW25113_0033	33724	G	A
fig|679895.18.peg.32	caiC	Ala51Thr	0.0261	Crotonobetaine--CoA ligase @ Carnitine--CoA ligase	missense_variant	BW25113_0037	37674	C	T
fig|679895.18.peg.33	caiB	Val157del	0.0243	Crotonobetainyl-CoA:carnitine CoA-transferase (EC 2.8.3.21)	disruptive_deletion	BW25113_0038	38643	TCAA	T
fig|679895.18.peg.38	fixC	Val68fs	0.0217	Electron transfer flavoprotein-quinone oxidoreductase ecFixC	frameshift_variant	BW25113_0043	44375	GC	G
fig|679895.18.peg.54	rapA	Asp795Asn	0.0246	RNA polymerase associated protein RapA (EC 3.6.1.-)	missense_variant	BW25113_0059	60882	C	T
fig|679895.18.peg.66	leuC	Lys3*	0.0323	3-isopropylmalate dehydratase large subunit (EC 4.2.1.33)	stop_gained	BW25113_0072	77345	T	A
fig|679895.18.peg.78	ftsI	Trp110*	0.0342	Cell division protein FtsI [Peptidoglycan synthetase] (EC 2.4.1.129)	stop_gained	BW25113_0084	88228	G	A
fig|679895.18.peg.82	murD	Phe430Leu	0.0287	UDP-N-acetylmuramoylalanine--D-glutamate ligase (EC 6.3.2.9)	missense_variant	BW25113_0088	94861	T	C
fig|679895.18.peg.88	ftsA	Arg300Leu	0.028	Cell division protein FtsA	missense_variant	BW25113_0094	101367	G	T
fig|679895.18.peg.97	guaC	Pro182Ser	0.0286	GMP reductase (EC 1.7.1.7)	missense_variant	BW25113_0104	110474	C	T
fig|679895.18.peg.106	aceE	Gln19fs	0.0278	Pyruvate dehydrogenase E1 component (EC 1.2.4.1)	frameshift_variant	BW25113_0114	119556	TC	T
fig|679895.18.peg.117	gcd	Ala788fs	0.0215	Glucose dehydrogenase%2C PQQ-dependent (EC 1.1.5.2)	frameshift_variant	BW25113_0124	135350	GC	G
fig|679895.18.peg.117	gcd	Asp426Glu	0.0236	Glucose dehydrogenase%2C PQQ-dependent (EC 1.1.5.2)	missense_variant	BW25113_0124	136435	A	T
fig|679895.18.peg.143	mrcB	Arg541His	0.0259	Multimodular transpeptidase-transglycosylase (EC 2.4.1.129) (EC 3.4.-.-)	missense_variant	BW25113_0149	162838	G	A
fig|679895.18.peg.152	yadS	Pro86fs	0.025	UPF0126 inner membrane protein YadS	frameshift_variant	BW25113_0157	173854	TG	T
fig|679895.18.peg.166	tsf	Glu260Lys	0.0277	Translation elongation factor Ts	missense_variant	BW25113_0170	188121	G	A
fig|679895.18.peg.169	dxr	Gln82fs	0.0238	1-deoxy-D-xylulose 5-phosphate reductoisomerase (EC 1.1.1.267)	frameshift_variant	BW25113_0173	190247	TG	T
fig|679895.18.peg.174	bamA	Arg391Cys	0.0269	Outer membrane protein assembly factor YaeT	missense_variant	BW25113_0177	195585	C	T
fig|679895.18.peg.179	lpxB	Glu52Lys	0.0275	Lipid-A-disaccharide synthase (EC 2.4.1.182)	missense_variant	BW25113_0182	199988	G	A
fig|679895.18.peg.221	lfhA	Gly240Val	0.0214	Flagellar biosynthesis protein FlhA	missense_variant	BW25113_0229	245839	C	A
ds_fig|679895.18.peg.226<>us_fig|679895.18.peg.227	ds_yafP<>us_-		0.0201	ds_Uncharacterized acetyltransferase YafP (EC 2.3.1.-)<>us_Protein with similarity to RtcB	intergenic_region	ds_BW25113_0234<>us_-	249874	GC	G
fig|679895.18.peg.233	phoE	Arg147His	0.0397	Outer membrane porin PhoE	missense_variant	BW25113_0241	255372	C	T
fig|679895.18.peg.234	proB	Ala40Thr	0.0296	Glutamate 5-kinase (EC 2.7.2.11) / RNA-binding C-terminal domain PUA	missense_variant	BW25113_0242	256216	G	A
fig|679895.18.peg.261	yagA	Trp47fs	0.0234	Uncharacterized transposase YagA	frameshift_variant	BW25113_0267	277553	GC	G
fig|679895.18.peg.262	yagE	Asp21Tyr	0.0402	Uncharacterized lyase YjhH	missense_variant	BW25113_0268	278049	G	T
fig|679895.18.peg.282	ecpD	Arg196Cys	0.0467	CFA/I fimbrial minor adhesin	missense_variant	BW25113_0290	301943	G	A
us_fig|679895.18.peg.288<>us_fig|679895.18.peg.289	us_ykgM<>us_-		0.0236	us_LSU ribosomal protein L31p @ LSU ribosomal protein L31p%2C zinc-independent<>us_hypothetical protein	intergenic_region	us_BW25113_0296<>us_-	308854	A	T
us_fig|679895.18.peg.288<>us_fig|679895.18.peg.289	us_ykgM<>us_-		0.0227	us_LSU ribosomal protein L31p @ LSU ribosomal protein L31p%2C zinc-independent<>us_hypothetical protein	intergenic_region	us_BW25113_0296<>us_-	309549	GAA	G
fig|679895.18.peg.299	ykgF	Ala343Glu	0.0282	Predicted L-lactate dehydrogenase%2C Iron-sulfur cluster-binding subunit YkgF	missense_variant	BW25113_0307	319076	C	A
ds_fig|679895.18.peg.316<>us_fig|679895.18.peg.317	ds_yahJ<>us_yahK		0.0267	ds_Putative deaminase YahJ<>us_Cinnamyl alcohol dehydrogenase/reductase (EC 1.1.1.195) @ Alcohol dehydrogenase (EC 1.1.1.1)	intergenic_region	ds_BW25113_0324<>us_BW25113_0325	338557	C	A
fig|679895.18.peg.327	codB	Trp108fs	0.0215	Cytosine permease	frameshift_variant	BW25113_0336	350954	TG	T
fig|679895.18.peg.339	mhpA	Arg392Cys	0.0236	3-(3-hydroxy-phenyl)propionate hydroxylase (EC 1.14.13.-)	missense_variant	BW25113_0347	364017	C	T
fig|679895.18.peg.361	tauD	Ile14Phe	0.0208	Alpha-ketoglutarate-dependent taurine dioxygenase (EC 1.14.11.17)	missense_variant	BW25113_0368	383290	A	T
fig|679895.18.peg.364	-	His265Leu	0.0377	Uncharacterized protein YaiT%2C interrupted by IS3E	missense_variant	-	386500	A	T	YES
fig|679895.18.peg.364	-	Asp325Tyr	0.0352	Uncharacterized protein YaiT%2C interrupted by IS3E	missense_variant	-	386679	G	T	YES
fig|679895.18.peg.390	-		0.0301	hypothetical protein (probably bogus)	intergenic_region	-	406672	C	CA
fig|679895.18.peg.393	sbcD	Leu244Gln	0.03	Exonuclease SbcD	missense_variant	BW25113_0398	411678	A	T	YES
fig|679895.18.peg.410	ribE	Arg84His	0.0304	6%2C7-dimethyl-8-ribityllumazine synthase (EC 2.5.1.78)	missense_variant	BW25113_0415	430353	G	A
fig|679895.18.peg.415	dxs	Tyr385fs	0.0323	1-deoxy-D-xylulose 5-phosphate synthase (EC 2.2.1.7)	frameshift_variant	BW25113_0420	434481	AC	A
fig|679895.18.peg.416	ispA	Ala197fs	0.0293	(2E%2C6E)-farnesyl diphosphate synthase (EC 2.5.1.10) @ Dimethylallyltransferase (EC 2.5.1.1)	frameshift_variant	BW25113_0421	435968	GC	G
fig|679895.18.peg.421	yajQ	Asn160fs	0.0331	UPF0234 protein Yitk	frameshift_variant	BW25113_0426	440612	CA	C
fig|679895.18.peg.423	cyoE	Ala261fs	0.0293	Heme O synthase%2C protoheme IX farnesyltransferase (EC 2.5.1.-) COX10-CtaB	frameshift_variant	BW25113_0428	442380	GC	G
fig|679895.18.peg.425	cyoC	Ala165Thr	0.0271	Cytochrome O ubiquinol oxidase subunit III (EC 1.10.3.-)	missense_variant	BW25113_0430	443624	C	T
fig|679895.18.peg.449	tesB	Asn185Tyr	0.025	Acyl-CoA thioesterase II (EC 3.1.2.-)	missense_variant	BW25113_0452	470065	T	A
fig|679895.18.peg.468	recR	Gly39Ser	0.0211	Recombination protein RecR	missense_variant	BW25113_0472	489975	G	A
fig|679895.18.peg.473	gsk	Asn402Tyr	0.0288	Inosine-guanosine kinase (EC 2.7.1.73)	missense_variant	BW25113_0477	496784	A	T
fig|679895.18.peg.480	copA	Ala769Glu	0.0245	Lead%2C cadmium%2C zinc and mercury transporting ATPase (EC 3.6.3.3) (EC 3.6.3.5)%3B Copper-translocating P-type ATPase (EC 3.6.3.4)	missense_variant	BW25113_0484	504530	G	T
fig|679895.18.peg.480	copA	Ser490fs	0.0296	Lead%2C cadmium%2C zinc and mercury transporting ATPase (EC 3.6.3.3) (EC 3.6.3.5)%3B Copper-translocating P-type ATPase (EC 3.6.3.4)	frameshift_variant	BW25113_0484	505365	TCG	T
fig|679895.18.peg.486	fetA	Asn100fs	0.0209	Probable iron export ATP-binding protein FetA	frameshift_variant	BW25113_0490	511671	TA	T
fig|679895.18.peg.500	allA	Glu113Lys	0.0308	Ureidoglycolate lyase (EC 4.3.2.3)	missense_variant	BW25113_0505	528243	G	A
fig|679895.18.peg.516	purK	Gln185Leu	0.0306	N5-carboxyaminoimidazole ribonucleotide synthase (EC 6.3.4.18)	missense_variant	BW25113_0522	547497	T	A
fig|679895.18.peg.516	purK	Lys84Arg	0.0288	N5-carboxyaminoimidazole ribonucleotide synthase (EC 6.3.4.18)	missense_variant	BW25113_0522	547800	T	C
ds_fig|679895.18.peg.538<>ds_fig|679895.18.peg.539	ds_ybcK<>ds_-		0.0222	ds_Uncharacterized protein YbcK<>ds_hypothetical protein	intergenic_region	ds_BW25113_0544<>ds_-	566191	GT	G
fig|679895.18.peg.541	ybcN		0.0359	Uncharacterized protein YbcN	intergenic_region	BW25113_0547	568376	A	T
fig|679895.18.peg.575	hokE	Asp26Val	0.0366	hypothetical protein	missense_variant	BW25113_4415	603368	A	T
ds_fig|679895.18.peg.602<>ds_fig|679895.18.peg.603	ds_ahpC<>ds_-		0.0254	ds_Alkyl hydroperoxide reductase protein C (EC 1.11.1.15)<>ds_hypothetical protein	intergenic_region	ds_BW25113_0605<>ds_-	635002	C	G
fig|679895.18.peg.612	citX	His161fs	0.0252	Citrate lyase holo-[acyl-carrier-protein] synthase (EC 2.7.7.61)	frameshift_variant	BW25113_0614	643010	TG	T
fig|679895.18.peg.616	citC	Arg218Ser	0.0351	[Citrate [pro-3S]-lyase] ligase (EC 6.2.1.22)	missense_variant	BW25113_0618	646661	G	T
ds_fig|679895.18.peg.625<>us_fig|679895.18.peg.626	ds_ybeM<>us_tatE		0.0349	ds_Putative amidase<>us_Twin-arginine translocation protein TatE	intergenic_region	ds_BW25113_4581<>us_BW25113_0627	654377	G	A
fig|679895.18.peg.642	leuS	Met336Leu	0.0268	Leucyl-tRNA synthetase (EC 6.1.1.4)	missense_variant	BW25113_0642	669234	T	A
fig|679895.18.peg.644	ybeQ	Asn281fs	0.0201	Uncharacterized protein YbeQ	frameshift_variant	BW25113_0644	671161	GT	G
fig|679895.18.peg.650	hscC	Val180Asp	0.06	Chaperone protein HscC	missense_variant	BW25113_0650	678311	A	T
fig|679895.18.peg.650	hscC	Asp179Val	0.06	Chaperone protein HscC	missense_variant	BW25113_0650	678314	T	A
fig|679895.18.peg.663	asnB	Ile246Phe	0.0254	Asparagine synthetase [glutamine-hydrolyzing] (EC 6.3.5.4)	missense_variant	BW25113_0674	693898	T	A
us_fig|679895.18.peg.665<>ds_fig|679895.18.peg.666	us_umpH<>ds_nagC		0.033	us_Phosphatase NagD predicted to act in N-acetylglucosamine utilization subsystem<>ds_N-acetylglucosamine-6P-responsive transcriptional repressor NagC%2C ROK family	intergenic_region	us_BW25113_0675<>ds_BW25113_0676	695809	A	T
fig|679895.18.peg.666	nagC	Leu399*	0.0227	N-acetylglucosamine-6P-responsive transcriptional repressor NagC%2C ROK family	stop_gained	BW25113_0676	695855	A	T
fig|679895.18.peg.672	glnS	Lys24fs	0.0265	Glutaminyl-tRNA synthetase (EC 6.1.1.18)	frameshift_variant	BW25113_0680	701617	TA	T
us_fig|679895.18.peg.677<>ds_fig|679895.18.peg.678	us_fldA<>ds_ybfE		0.0321	us_Flavodoxin 1<>ds_Uncharacterized protein YbfE	intergenic_region	us_BW25113_0684<>ds_BW25113_0685	707009	C	A
fig|679895.18.peg.687	speF	Asp535Asn	0.0364	Ornithine decarboxylase (EC 4.1.1.17)	missense_variant	BW25113_0693	714314	C	T
fig|679895.18.peg.725	mngB	Ala64Ser	0.0421	Mannosylglycerate hydrolase (EC 3.2.1.170)	missense_variant	BW25113_0732	763623	G	T
fig|679895.18.peg.742	aroG	Glu307fs	0.0277	2-keto-3-deoxy-D-arabino-heptulosonate-7-phosphate synthase I alpha (EC 2.5.1.54)	frameshift_variant	BW25113_0754	782005	TG	T	YES
fig|679895.18.peg.744	galM	Phe312Tyr	0.0521	Aldose 1-epimerase (EC 5.1.3.3)	missense_variant	BW25113_0756	783359	A	T
fig|679895.18.peg.746	galT	Ala320fs	0.0205	Galactose-1-phosphate uridylyltransferase (EC 2.7.7.10)	frameshift_variant	BW25113_0758	785527	GC	G
fig|679895.18.peg.746	galT	Asn77Lys	0.0316	Galactose-1-phosphate uridylyltransferase (EC 2.7.7.10)	missense_variant	BW25113_0758	786255	A	T
fig|679895.18.peg.748	modF	Ala28Val	0.0365	Putative molybdenum transport ATP-binding protein modF	missense_variant	BW25113_0760	789162	G	A
fig|679895.18.peg.751	modA	Lys50fs	0.0247	Molybdenum ABC transporter%2C substrate-binding protein ModA	frameshift_variant	BW25113_0763	790688	TAA	T
fig|679895.18.peg.765	bioC	Phe138fs	0.024	Malonyl-[acyl-carrier protein] O-methyltransferase (EC 2.1.1.197)	frameshift_variant	BW25113_0777	807388	GT	G
fig|679895.18.peg.768	ybhK	Glu237fs	0.0412	hypothetical protein	frameshift_variant	BW25113_0780	811394	TC	T
fig|679895.18.peg.770	moaB	Ala56Thr	0.0282	Molybdenum cofactor biosynthesis protein MoaB	missense_variant	BW25113_0782	813676	G	A
fig|679895.18.peg.783	ybhG	Ala219Glu	0.0258	ABC-type efflux pump membrane fusion component YbhG	missense_variant	BW25113_0795	824773	G	T
fig|679895.18.peg.793	fiu	Leu728Gln	0.0402	Ferrichrome-iron receptor	missense_variant	BW25113_0805	834805	A	T
fig|679895.18.peg.809	ybiU	Ala202Val	0.0331	Uncharacterized protein YbiU	missense_variant	BW25113_0821	853913	G	A
fig|679895.18.peg.811	ybiW	Val781fs	0.0201	Pyruvate formate-lyase (EC 2.3.1.54)	frameshift_variant	BW25113_0823	855721	AC	A
fig|679895.18.peg.818	gsiB	Lys202Asn	0.0252	Oligopeptide transport substrate-binding protein @ Glutathione ABC transporter substrate-binding protein GsiB	missense_variant	BW25113_0830	865472	A	T
fig|679895.18.peg.821	yliE	Leu446*	0.0211	c-di-GMP phosphodiesterase (EC 3.1.4.52) %3D> PdeI	stop_gained	BW25113_0833	869771	T	A
ds_fig|679895.18.peg.821<>us_fig|679895.18.peg.822	ds_yliE<>us_yliF	Thr10fs	0.0211	ds_c-di-GMP phosphodiesterase (EC 3.1.4.52) %3D> PdeI<>us_Diguanylate cyclase (EC 2.7.7.65) %3D> DgcI	frameshift_variant	ds_BW25113_0833<>us_BW25113_0834	870815	CT	C
fig|679895.18.peg.833	ybjJ	Asp331Tyr	0.0366	Inner membrane protein YbjJ	missense_variant	BW25113_0845	881805	C	A
fig|679895.18.peg.840	rimK	Asn213Lys	0.0284	Ribosomal protein S6--L-glutamate ligase	missense_variant	BW25113_0852	888061	T	A
fig|679895.18.peg.845	potH	Pro13Gln	0.0321	Putrescine transport system permease protein PotH (TC 3.A.1.11.2)	missense_variant	BW25113_0856	891627	C	A	YES
fig|679895.18.peg.875	cydD	Val33Met	0.0473	Efflux ABC transporter for glutathione/L-cysteine%2C essential for assembly of bd-type respiratory oxidases %3D> CydD subunit	missense_variant	BW25113_0887	926322	C	T
fig|679895.18.peg.879	ftsK	His986Leu	0.0355	DNA translocase FtsK	missense_variant	BW25113_0890	931636	A	T
fig|679895.18.peg.882	serS	Tyr190fs	0.0238	Seryl-tRNA synthetase (EC 6.1.1.11)	frameshift_variant	BW25113_0893	935451	TA	T
fig|679895.18.peg.884	dmsB	Asp164fs	0.02	Anaerobic dimethyl sulfoxide reductase chain B (EC 1.8.5.3)%2C iron-sulfur binding subunit	frameshift_variant	BW25113_0895	939356	GGC	G
fig|679895.18.peg.887	ycaD	Pro254Thr	0.0367	Hypothetical MFS-type transporter protein YcaD	missense_variant	BW25113_0898	942086	C	A
fig|679895.18.peg.888	ycaM	Trp372*	0.0359	Inner membrane permease YcaM	stop_gained	BW25113_0899	943799	G	A
fig|679895.18.peg.898	ycaL	Gly253fs	0.0253	Putative heat shock protein YcaL	frameshift_variant	BW25113_0909	956475	TG	T
fig|679895.18.peg.900	rpsA	Gly216Cys	0.028	SSU ribosomal protein S1p	missense_variant	BW25113_0911	958096	G	T
ds_fig|679895.18.peg.901<>us_fig|679895.18.peg.902	ds_ihfB<>us_ycaI	Ser12Cys	0.0268	ds_Integration host factor beta subunit<>us_DNA internalization-related competence protein ComEC/Rec2	missense_variant	ds_BW25113_0912<>us_BW25113_0913	959809	A	T
fig|679895.18.peg.913	mukB	Trp1385Cys	0.0297	Chromosome partition protein MukB	missense_variant	BW25113_0924	975936	G	T
fig|679895.18.peg.941	pqiB	Ala496fs	0.0255	Paraquat-inducible protein B	frameshift_variant	BW25113_0951	1010200	GC	G
fig|679895.18.peg.947	sulA	Tyr38Asn	0.0347	Cell division inhibitor	missense_variant	BW25113_0958	1016264	A	T
fig|679895.18.peg.956	hspQ	Leu17fs	0.0214	hemimethylated DNA binding protein YccV	frameshift_variant	BW25113_0966	1024127	TA	T
fig|679895.18.peg.963	hyaC	Arg185Gln	0.0345	Ni%2CFe-hydrogenase I cytochrome b subunit	missense_variant	BW25113_0974	1031075	G	A
fig|679895.18.peg.966	hyaF	Thr227Ser	0.0308	Hydrogenase maturation factor HoxQ	missense_variant	BW25113_0977	1032883	A	T
fig|679895.18.peg.990	cbpA	Asp205Glu	0.0349	DnaJ-class molecular chaperone CbpA	missense_variant	BW25113_1000	1058617	A	T
fig|679895.18.peg.992	agp	Ala284Val	0.0275	Glucose-1-phosphatase (EC 3.1.3.10)	missense_variant	BW25113_1002	1061891	C	T
fig|679895.18.peg.1003	rutA	Pro113fs	0.0209	Pyrimidine monooxygenase RutA (EC 1.14.99.46)	frameshift_variant	BW25113_1012	1069129	CG	C
fig|679895.18.peg.1048	yceA	Met17Ile	0.0299	Rhodanese domain protein%2C Enterobacterial subgroup%2C YceA homolog	missense_variant	BW25113_1055	1112313	G	T
fig|679895.18.peg.1063	murJ	Ile386fs	0.022	Proposed peptidoglycan lipid II flippase MurJ	frameshift_variant	BW25113_1069	1124446	G	GA
fig|679895.18.peg.1064	flgN	Leu39fs	0.0214	Flagellar biosynthesis protein FlgN	frameshift_variant	BW25113_1070	1125170	CA	C
fig|679895.18.peg.1081	rluC	Gln201Lys	0.0379	Ribosomal large subunit pseudouridine synthase C (EC 5.4.99.24)	missense_variant	BW25113_1086	1140996	C	A
fig|679895.18.peg.1086	fabD	Trp60fs	0.0357	Malonyl CoA-acyl carrier protein transacylase (EC 2.3.1.39)	frameshift_variant	BW25113_1092	1145361	TG	T
fig|679895.18.peg.1095	ptsG	Gln180fs	0.0303	PTS system%2C glucose-specific IIC component / PTS system%2C glucose-specific IIB component (EC 2.7.1.69)	frameshift_variant	BW25113_1101	1153860	TC	T
fig|679895.18.peg.1097	-		0.0299	hypothetical protein	intergenic_region	-	1157164	G	A
fig|679895.18.peg.1105	ycfJ	Met5Leu	0.028	hypothetical protein	missense_variant	BW25113_1110	1163067	A	T
fig|679895.18.peg.1106	ycfQ	Leu204fs	0.0247	HTH-type transcriptional repressor ComR	frameshift_variant	BW25113_1111	1163677	TA	T
fig|679895.18.peg.1115	cobB	Val51Leu	0.0275	NAD-dependent protein deacetylase of SIR2 family	missense_variant	BW25113_1120	1175237	G	T
fig|679895.18.peg.1124	roxA	Ala215Gly	0.0294	LSU ribosomal protein L16p arginine hydroxylase	missense_variant	BW25113_1128	1183053	G	C
fig|679895.18.peg.1125	phoQ	Ser315fs	0.0212	Sensor histidine kinase PhoQ (EC 2.7.13.3)	frameshift_variant	BW25113_1129	1184289	G	GA
fig|679895.18.peg.1127	purB	Gly349fs	0.0227	Adenylosuccinate lyase (EC 4.3.2.2) @ SAICAR lyase (EC 4.3.2.2)	frameshift_variant	BW25113_1131	1186396	ACC	A
fig|679895.18.peg.1149	stfE	Val1Leu	0.0533	Phage tail fiber protein	missense_variant	BW25113_1157	1205075	C	G	YES
ds_fig|679895.18.peg.1152<>ds_fig|679895.18.peg.1153	ds_icdC<>ds_ycgX		0.0245	ds_Isocitrate dehydrogenase [NADP] (EC 1.1.1.42)<>ds_Uncharacterized protein YcgX	intergenic_region	ds_BW25113_4519<>ds_BW25113_1161	1208053	TA	T
fig|679895.18.peg.1156	ymgC	Leu59fs	0.0202	Uncharacterized protein YmgC	frameshift_variant	BW25113_1167	1212379	TG	T
fig|679895.18.peg.1161	-	Thr174fs	0.0203	AidA-I adhesin-like protein	frameshift_variant	-	1215572	TA	T
fig|679895.18.peg.1174	ycgM	Pro61fs	0.0238	FIG094199: Fumarylacetoacetate hydrolase	frameshift_variant	BW25113_1180	1223713	TC	T
fig|679895.18.peg.1204	dauA	Trp373*	0.0411	Putative sulfate permease	stop_gained	BW25113_1206	1255141	C	T
fig|679895.18.peg.1211	ychQ	Ala63fs	0.0221	FIG002082: Protein SirB2	frameshift_variant	BW25113_1213	1262562	TA	T
fig|679895.18.peg.1217	chaA	Leu266*	0.0408	Calcium/proton antiporter	stop_gained	BW25113_1216	1266509	A	T
fig|679895.18.peg.1223	narX	Gly140fs	0.0385	Nitrate/nitrite sensor protein NarX	frameshift_variant	BW25113_1222	1272655	AC	A
fig|679895.18.peg.1233	rssB	Arg132Leu	0.0271	Regulator of RpoS	missense_variant	BW25113_1235	1286092	G	T
us_fig|679895.18.peg.1242<>us_fig|679895.18.peg.1243	us_-<>us_oppA		0.0235	us_hypothetical protein<>us_Oligopeptide ABC transporter%2C periplasmic oligopeptide-binding protein OppA (TC 3.A.1.5.1)	intergenic_region	us_-<>us_BW25113_1243	1295187	CT	C
us_fig|679895.18.peg.1250<>ds_fig|679895.18.peg.1251	us_kch<>ds_yciI		0.0209	us_Putative potassium channel protein<>ds_YciL protein	intergenic_region	us_BW25113_1250<>ds_BW25113_1251	1304538	TA	T
fig|679895.18.peg.1252	tonB	Asn159Tyr	0.0279	Ferric siderophore transport system%2C periplasmic binding protein TonB	missense_variant	BW25113_1252	1305820	A	T
fig|679895.18.peg.1255	yciC	Leu165Met	0.0387	Membrane protein YciC%2C linked to IspA	missense_variant	BW25113_1255	1307428	A	T
fig|679895.18.peg.1257	yciE	His15fs	0.0213	Protein YciE	frameshift_variant	BW25113_1257	1309438	TG	T
fig|679895.18.peg.1285	osmB	Asp50fs	0.0214	Osmotically inducible lipoprotein B precursor	frameshift_variant	BW25113_1283	1337438	CG	C
fig|679895.18.peg.1293	sapF	Lys13fs	0.0205	Peptide transport system ATP-binding protein SapF	frameshift_variant	BW25113_1290	1346851	GTT	G
fig|679895.18.peg.1305	puuC	Leu266fs	0.0323	Gamma-glutamyl-aminobutyraldehyde dehydrogenase (EC 1.2.1.-)	frameshift_variant	BW25113_1300	1357790	TCTGG	T
fig|679895.18.peg.1308	pspF	Gln139His	0.0262	Psp operon transcriptional activator	missense_variant	BW25113_1303	1361753	C	A
ds_fig|679895.18.peg.1309<>us_fig|679895.18.peg.1310	ds_pspA<>us_pspB		0.0374	ds_Phage shock protein A @ Suppressor of sigma54-dependent transcription%2C PspA-like<>us_Phage shock protein B	intergenic_region	ds_BW25113_1304<>us_BW25113_1305	1363046	TA	T
fig|679895.18.peg.1314	ycjM	Phe492fs	0.0269	Uncharacterized glycosyltransferase YcjM	frameshift_variant	BW25113_1309	1365944	AT	A
ds_fig|679895.18.peg.1325<>ds_fig|679895.18.peg.1326	ds_ompG<>ds_ycjW		0.0335	ds_Outer membrane protein G precursor<>ds_Transcriptional regulator YcjW%2C LacI family%2C possibly involved in maltodextrin utilization pathway	intergenic_region	ds_BW25113_1319<>ds_BW25113_1320	1377133	GGC	G
fig|679895.18.peg.1339	ynaJ	Lys12Arg	0.0297	Uncharacterized inner membrane protein YnaJ	missense_variant	BW25113_1332	1391656	A	G
fig|679895.18.peg.1343	abgT	Gly496fs	0.0219	Aminobenzoyl-glutamate transport protein	frameshift_variant	BW25113_1336	1394541	AGACC	A
us_fig|679895.18.peg.1361<>us_fig|679895.18.peg.1362	us_ydaG<>us_ydaT		0.0296	us_Phage protein<>us_Uncharacterized phage-associated protein%2C YdaT family	intergenic_region	us_BW25113_1355<>us_BW25113_1358	1413995	A	T
fig|679895.18.peg.1367	trkG	Ser227fs	0.044	Trk potassium uptake system protein TrkG	frameshift_variant	BW25113_1363	1418714	TTC	T
fig|679895.18.peg.1383	uspF	Ala136Thr	0.0283	Universal stress protein F	missense_variant	BW25113_1376	1429471	C	T
fig|679895.18.peg.1385	pfo	Gly962fs	0.0226	Pyruvate-flavodoxin oxidoreductase (EC 1.2.7.-)	frameshift_variant	BW25113_1378	1432156	AC	A
fig|679895.18.peg.1393	feaB	Leu266fs	0.0258	Phenylacetaldehyde dehydrogenase (EC 1.2.1.39)	frameshift_variant	BW25113_1385	1442570	CT	C
fig|679895.18.peg.1393	feaB	Asp284Tyr	0.0336	Phenylacetaldehyde dehydrogenase (EC 1.2.1.39)	missense_variant	BW25113_1385	1442625	G	T
fig|679895.18.peg.1393	feaB	Val385Ile	0.0457	Phenylacetaldehyde dehydrogenase (EC 1.2.1.39)	missense_variant	BW25113_1385	1442928	G	A
fig|679895.18.peg.1401	paaE	Gly301Val	0.0238	1%2C2-phenylacetyl-CoA epoxidase%2C subunit E (EC 1.14.13.149)	missense_variant	BW25113_1392	1451588	G	T
fig|679895.18.peg.1410	-	Val651fs	0.0241	COG3210: Large exoproteins involved in heme utilization or adhesion	frameshift_variant	-	1461594	TA	T
fig|679895.18.peg.1415	ydbA	Ile2007fs	0.027	putative surface-exposed virulence protein	frameshift_variant	BW25113_4492	1468224	GC	G
fig|679895.18.peg.1423	hrpA	Leu1085Phe	0.0394	ATP-dependent helicase HrpA	missense_variant	BW25113_1413	1480572	A	T
fig|679895.18.peg.1437	ydcK	Ile39Lys	0.0291	FIG005189: putative transferase clustered with tellurite resistance proteins TehA/TehB	missense_variant	BW25113_1428	1494591	A	T
ds_fig|679895.18.peg.1447<>ds_fig|679895.18.peg.1448	ds_ydcP<>ds_yncJ		0.023	ds_Uncharacterized protease YdcP<>ds_Uncharacterized protein YncJ	intergenic_region	ds_BW25113_1435<>ds_BW25113_1436	1503032	G	T
fig|679895.18.peg.1468	rhsE	Tyr542fs	0.0317	RhsE protein	frameshift_variant	BW25113_1456	1523779	AT	A
ds_fig|679895.18.peg.1472<>us_fig|679895.18.peg.1473	ds_ydcC<>us_pptA		0.0296	ds_H repeat-associated protein%2C YhhI family<>us_Tautomerase PptA	intergenic_region	ds_BW25113_1460<>us_BW25113_1461	1527230	T	A
fig|679895.18.peg.1479	narY	Tyr274fs	0.0214	Respiratory nitrate reductase beta chain (EC 1.7.99.4)	frameshift_variant	BW25113_1467	1532290	TA	T
fig|679895.18.peg.1481	narU	Thr126fs	0.0296	Nitrate/nitrite transporter NarK	frameshift_variant	BW25113_1469	1537940	AG	A
fig|679895.18.peg.1485	fdnG	His659Tyr	0.0273	Formate dehydrogenase N alpha subunit (EC 1.2.1.2) @ selenocysteine-containing	missense_variant	BW25113_1474	1543632	C	T
us_fig|679895.18.peg.1490<>ds_fig|679895.18.peg.1491	us_adhP<>ds_maeA	Ter566fs	0.0204	us_Alcohol dehydrogenase (EC 1.1.1.1)<>ds_NAD-dependent malic enzyme (EC 1.1.1.38)	frameshift_variant	us_BW25113_1478<>ds_BW25113_1479	1548228	CT	C
fig|679895.18.peg.1496	ddpD	Asn279fs	0.0247	D%2CD-dipeptide transport ATP-binding protein DdpD	frameshift_variant	BW25113_1484	1552438	GT	G
fig|679895.18.peg.1497	ddpC	Trp75Leu	0.0368	D%2CD-dipeptide transport system permease protein DdpC	missense_variant	BW25113_1485	1553944	C	A
fig|679895.18.peg.1507	yddB	Leu292Phe	0.028	Uncharacterized protein YddB	missense_variant	BW25113_1495	1571001	T	A
fig|679895.18.peg.1508	yddA	Asn362fs	0.0485	ABC transporter ATP-binding protein YddA	frameshift_variant	BW25113_1496	1572514	AT	A
us_fig|679895.18.peg.1513<>ds_fig|679895.18.peg.1514	us_ydeP<>ds_ydeQ		0.0441	us_Putative formate dehydrogenase oxidoreductase protein<>ds_mannose-specific adhesin FimH	intergenic_region	us_BW25113_1501<>ds_BW25113_1502	1581005	A	T
fig|679895.18.peg.1522	-	Gly660Cys	0.0286	Uncharacterized lipoprotein YdeK	missense_variant	-	1590267	C	A	YES
fig|679895.18.peg.1523	lsrK	Val452fs	0.0269	Autoinducer 2 (AI-2) kinase LsrK (EC 2.7.1.-)	frameshift_variant	BW25113_1511	1593112	AC	A
us_fig|679895.18.peg.1524<>us_fig|679895.18.peg.1525	us_lsrR<>us_lsrA		0.023	us_LsrR%2C transcriptional repressor of lsr operon<>us_Autoinducer 2 (AI-2) ABC transport system%2C fused AI2 transporter subunits and ATP-binding component	intergenic_region	us_BW25113_1512<>us_BW25113_1513	1595521	T	A
us_fig|679895.18.peg.1524<>us_fig|679895.18.peg.1525	us_lsrR<>us_lsrA		0.0235	us_LsrR%2C transcriptional repressor of lsr operon<>us_Autoinducer 2 (AI-2) ABC transport system%2C fused AI2 transporter subunits and ATP-binding component	intergenic_region	us_BW25113_1512<>us_BW25113_1513	1595523	T	G
fig|679895.18.peg.1546	eamA	Ile209Asn	0.0394	Permease of the drug/metabolite transporter (DMT) superfamily	missense_variant	BW25113_1533	1614769	A	T
fig|679895.18.peg.1555	ydfI	Val409del	0.0213	D-mannonate oxidoreductase (EC 1.1.1.57)	disruptive_deletion	BW25113_1542	1623942	TCAA	T
fig|679895.18.peg.1567	rrrQ	Pro100Leu	0.0379	Lysozyme (EC 3.2.1.17) @ Phage lysozyme (EC 3.2.1.17)	missense_variant	BW25113_1554	1634016	G	A
us_fig|679895.18.peg.1576<>us_fig|679895.18.peg.1577	us_relB<>us_flxA	Cys82fs	0.02	us_RelB/StbD replicon stabilization protein (antitoxin to RelE/StbE)<>us_Protein FlxA (FliA regulated)	frameshift_variant	us_BW25113_1564<>us_BW25113_1566	1640391	AT	A
fig|679895.18.peg.1587	-	Pro70fs	0.0203	Putative uncharacterized protein YdfE	frameshift_variant	-	1644540	GC	G
fig|679895.18.peg.1600	ynfH	Gln18Arg	0.0263	Anaerobic selenate reductase protein YnfH	missense_variant	BW25113_1590	1657918	A	G
fig|679895.18.peg.1625	uidC	Asp320Asn	0.0287	Glucuronide transport facilitator UidC	missense_variant	BW25113_1615	1686151	C	T
fig|679895.18.peg.1625	uidC	Asn303Lys	0.0269	Glucuronide transport facilitator UidC	missense_variant	BW25113_1615	1686200	A	T
fig|679895.18.peg.1655	ydhK	His210fs	0.0208	Tetrapartite efflux system%2C inner membrane component FusBC-like	frameshift_variant	BW25113_1645	1717004	A	AAATT	YES
fig|679895.18.peg.1655	ydhK	Glu211_Ile214del	0.0206	Tetrapartite efflux system%2C inner membrane component FusBC-like	disruptive_deletion	BW25113_1645	1717006	ATGAAGGGGTGAT	A	YES
fig|679895.18.peg.1660	nemA	Val91Ile	0.0297	N-ethylmaleimide reductase	missense_variant	BW25113_1650	1721186	G	A	YES
fig|679895.18.peg.1674	ribC	Thr169Met	0.0391	Riboflavin synthase eubacterial/eukaryotic (EC 2.5.1.9)	missense_variant	BW25113_1662	1736994	G	A	YES
fig|679895.18.peg.1701	ydiM	Thr354fs	0.0222	Inner membrane transport protein YdiM	frameshift_variant	BW25113_1690	1766384	AT	A
fig|679895.18.peg.1701	ydiM	Leu378fs	0.0219	Inner membrane transport protein YdiM	frameshift_variant	BW25113_1690	1766454	G	GT
fig|679895.18.peg.1711	ydiS	Gly270Val	0.0442	Electron transfer flavoprotein-quinone oxidoreductase YdiS	missense_variant	BW25113_1699	1776460	G	T
fig|679895.18.peg.1765	ydjY	His85Gln	0.0282	Hypothetical protein YdjY	missense_variant	BW25113_1751	1828627	T	A
fig|679895.18.peg.1768	ynjB	Arg328Ser	0.0493	ABC transporter%2C substrate-binding protein YnjB	missense_variant	BW25113_1754	1831311	C	A
fig|679895.18.peg.1798	yeaH	Arg8Cys	0.042	UPF0229 protein YeaH	missense_variant	BW25113_1784	1863233	C	T
fig|679895.18.peg.1798	yeaH	Gln107Lys	0.0337	UPF0229 protein YeaH	missense_variant	BW25113_1784	1863530	C	A
fig|679895.18.peg.1807	yeaP		0.0295	Diguanylate cyclase (EC 2.7.7.65) %3D> DgcP	intergenic_region	BW25113_1794	1871893	C	A
fig|679895.18.peg.1820	fadD	Gly417fs	0.0395	Long-chain-fatty-acid--CoA ligase (EC 6.2.1.3)	frameshift_variant	BW25113_1805	1882753	AC	A
fig|679895.18.peg.1828	pabB	Ser120Thr	0.0381	Para-aminobenzoate synthase%2C aminase component (EC 2.6.1.85)	missense_variant	BW25113_1812	1889419	T	A
fig|679895.18.peg.1849	msrC	Gln146His	0.0323	Free methionine-(R)-sulfoxide reductase%2C contains GAF domain	missense_variant	BW25113_1832	1909948	C	A
fig|679895.18.peg.1862	ptrB	Ala511Asp	0.0354	Protease II (EC 3.4.21.83)	missense_variant	BW25113_1845	1921565	G	T
fig|679895.18.peg.1877	znuB	Leu141Met	0.0324	Zinc ABC transporter%2C permease protein ZnuB	missense_variant	BW25113_1859	1938091	T	A
fig|679895.18.peg.1881	ruvC	Ala157Val	0.0256	Crossover junction endodeoxyribonuclease RuvC (EC 3.1.22.4)	missense_variant	BW25113_1863	1941164	G	A
fig|679895.18.peg.1891	torY	Asp349Asn	0.0353	Trimethylamine-N-oxide reductase associated c-type cytochrome%2C TorY	missense_variant	BW25113_1873	1951345	C	T	YES
fig|679895.18.peg.1894	argS	Met128fs	0.023	Arginyl-tRNA synthetase (EC 6.1.1.19)	frameshift_variant	BW25113_1876	1954701	TG	T
fig|679895.18.peg.1898	flhB	Ser157Cys	0.0288	Flagellar biosynthesis protein FlhB	missense_variant	BW25113_1880	1959980	T	A
fig|679895.18.peg.1905	tar	Thr266fs	0.02	Methyl-accepting chemotaxis protein II (aspartate chemoreceptor protein)	frameshift_variant	BW25113_1886	1966151	AGT	A
fig|679895.18.peg.1906	cheW	Val166Glu	0.0402	Positive regulator of CheA protein activity (CheW)	missense_variant	BW25113_1887	1967100	A	T
fig|679895.18.peg.1909	motA	Arg270His	0.0359	Flagellar motor rotation protein MotA	missense_variant	BW25113_1890	1970588	C	T
us_fig|679895.18.peg.1911<>us_fig|679895.18.peg.1912	us_flhD<>us_uspC	IS5	0.0564	us_Flagellar transcriptional activator FlhD<>us_Universal stress protein C	IS_insertion	us_BW25113_1892<>us_BW25113_1895	1972844	1972455	1973234
fig|679895.18.peg.1924	tyrP	Gly310fs	0.0242	Tyrosine-specific transport protein	frameshift_variant	BW25113_1907	1984088	TG	T
fig|679895.18.peg.1925	yecA	Lys213fs	0.0222	Uncharacterized protein YecA	frameshift_variant	BW25113_1908	1984462	CT	C
fig|679895.18.peg.1944	yedE	Asn217Ser	0.0388	UPF0394 inner membrane protein YedE	missense_variant	BW25113_1929	2002407	A	G
fig|679895.18.peg.1967	yedQ	Leu81Phe	0.0308	Diguanylate cyclase (EC 2.7.7.65) %3D> DgcQ	missense_variant	BW25113_1956	2021256	T	A
fig|679895.18.peg.1969	yedI	Gly26fs	0.0216	Inner membrane protein YedI	frameshift_variant	BW25113_1958	2022770	GC	G
fig|679895.18.peg.1978	-		0.0368	hypothetical protein	intergenic_region	-	2029254	AGC	A
fig|679895.18.peg.1979	hchA	Lys253fs	0.0206	D-lactate dehydratase (EC 4.2.1.130)	frameshift_variant	BW25113_1967	2030071	TA	T
fig|679895.18.peg.1983	yedY	Asn88Ile	0.03	Sulfoxide reductase catalytic subunit YedY	missense_variant	BW25113_1971	2033221	A	T
fig|679895.18.peg.1989	yeeJ	Thr1479fs	0.0212	Invasin	frameshift_variant	BW25113_1978	2042851	TA	T
fig|679895.18.peg.1994	yeeO	Trp468fs	0.0275	Uncharacterized transporter YeeO	frameshift_variant	BW25113_1985	2051767	GC	G
fig|679895.18.peg.2014	-	Ala36Thr	0.0342	Uncharacterized protein YeeW	missense_variant	-	2071526	G	A
fig|679895.18.peg.2025	yeeZ	Ser135Arg	0.0316	Protein YeeZ	missense_variant	BW25113_2016	2082205	A	T	YES
fig|679895.18.peg.2043	wbbI	Ser149Thr	0.0317	Beta-1%2C6-galactofuranosyltransferase WbbI	missense_variant	BW25113_2034	2099094	A	T
fig|679895.18.peg.2046	wzxB	Lys5fs	0.0205	Membrane protein involved in the export of O-antigen%2C teichoic acid lipoteichoic acids	frameshift_variant	BW25113_2037	2103050	AT	A
fig|679895.18.peg.2054	wcaK	Tyr288Phe	0.0356	Colanic acid biosysnthesis protein WcaK	missense_variant	BW25113_2045	2111023	T	A
fig|679895.18.peg.2057	cpsG	Met345fs	0.0221	Phosphomannomutase (EC 5.4.2.8) %3D> Colanic acid	frameshift_variant	BW25113_2048	2115424	ATC	A
fig|679895.18.peg.2062	gmd	Leu22Met	0.0433	GDP-mannose 4%2C6-dehydratase (EC 4.2.1.47)	missense_variant	BW25113_2053	2121732	G	T
us_fig|679895.18.peg.2071<>us_fig|679895.18.peg.2072	us_wza<>us_yegH	Val13Glu	0.0303	us_Polysaccharide export lipoprotein %3D> Wza<>us_Putative capsular polysaccharide transport protein YegH	missense_variant	us_BW25113_2062<>us_BW25113_2063	2130687	A	T
us_fig|679895.18.peg.2075<>us_fig|679895.18.peg.2076	us_udk<>us_yegE		0.0237	us_Uridine kinase (EC 2.7.1.48) [C1]<>us_Diguanylate cyclase (EC 2.7.7.65) %3D> DgcE	intergenic_region	us_BW25113_2066<>us_BW25113_2067	2136486	G	T
us_fig|679895.18.peg.2082<>us_fig|679895.18.peg.2083	us_yegL<>us_mdtA		0.0229	us_Uncharacterized protein YegL<>us_Multidrug efflux system MdtABC-TolC%2C membrane fusion component MdtA	intergenic_region	us_BW25113_2073<>us_BW25113_2074	2147074	ACT	A
fig|679895.18.peg.2083	mdtA	Trp24fs	0.02	Multidrug efflux system MdtABC-TolC%2C membrane fusion component MdtA	frameshift_variant	BW25113_2074	2147566	TG	T
us_fig|679895.18.peg.2092<>ds_fig|679895.18.peg.2093	us_ogrK<>ds_yegR		0.0211	us_Prophage P2 OGR protein<>ds_Uncharacterized protein YegR	intergenic_region	us_BW25113_2082<>ds_BW25113_2085	2161301	CT	C
fig|679895.18.peg.2095	gatR	Asp236Glu	0.05	Galactitol utilization operon repressor	missense_variant	BW25113_4498	2163240	A	T	YES
us_fig|679895.18.peg.2113<>us_fig|679895.18.peg.2114	us_rcnR<>us_rcnA		0.0208	us_Transcriptional repressor RcnR<>us_Nickel/cobalt efflux transporter RcnA	intergenic_region	us_BW25113_2105<>us_BW25113_2106	2179347	TG	T
fig|679895.18.peg.2119	yehD	Met54Ile	0.0392	Uncharacterized fimbrial-like protein YehD	missense_variant	BW25113_2111	2185540	C	A
fig|679895.18.peg.2149	mdtQ	Ser246Ile	0.0269	Putative multidrug resistance outer membrane protein MdtQ	missense_variant	BW25113_2139	2221501	C	A
fig|679895.18.peg.2152	yohJ	Leu55Phe	0.0268	UPF0299 membrane protein YohJ	missense_variant	BW25113_2141	2224265	C	T
fig|679895.18.peg.2158	preA	Gly146fs	0.0274	NAD-dependent dihydropyrimidine dehydrogenase subunit PreA (EC 1.3.1.1)	frameshift_variant	BW25113_2147	2229177	TG	T
fig|679895.18.peg.2167	cirA	Glu650Lys	0.0203	Colicin I receptor	missense_variant	BW25113_2155	2238301	C	T
fig|679895.18.peg.2170	yeiH	Asp130fs	0.0215	UPF0324 inner membrane protein YeiH	frameshift_variant	BW25113_2158	2243581	TG	T
us_fig|679895.18.peg.2185<>us_fig|679895.18.peg.2186	us_-<>us_yeiP		0.0308	us_hypothetical protein<>us_Elongation factor P-like protein	intergenic_region	us_-<>us_BW25113_2171	2258902	G	T
fig|679895.18.peg.2186	yeiP	Pro142fs	0.0215	Elongation factor P-like protein	frameshift_variant	BW25113_2171	2259351	AC	A
fig|679895.18.peg.2192	yejA	Arg400Ser	0.0258	ABC transporter%2C substrate-binding protein YejA	missense_variant	BW25113_2177	2267040	C	A
fig|679895.18.peg.2201	yejK	Leu192Phe	0.0335	Nucleoid-associated protein NdpA	missense_variant	BW25113_2186	2276851	T	A
fig|679895.18.peg.2220	napA	Gly107Ser	0.0267	Periplasmic nitrate reductase precursor (EC 1.7.99.4)	missense_variant	BW25113_2206	2295914	C	T
fig|679895.18.peg.2225	mqo	Ser99fs	0.02	Malate:quinone oxidoreductase (EC 1.1.5.4)	frameshift_variant	BW25113_2210	2299939	TG	T
fig|679895.18.peg.2230	ompC	Gly272fs	0.0245	Outer membrane porin OmpC	frameshift_variant	BW25113_2215	2305413	AC	A
fig|679895.18.peg.2231	rcsD	Pro105Leu	0.0324	Phosphotransferase RcsD	missense_variant	BW25113_2216	2307280	C	T
fig|679895.18.peg.2237	atoA	Asp17fs	0.0245	Butyrate-acetoacetate CoA-transferase subunit B (EC 2.8.3.9)	frameshift_variant	BW25113_2222	2317635	TG	T
fig|679895.18.peg.2248	yfaL	Asn567fs	0.0279	Uncharacterized protein YfaL	frameshift_variant	BW25113_2233	2335948	AT	A
us_fig|679895.18.peg.2248<>us_fig|679895.18.peg.2249	us_yfaL<>us_nrdA		0.0351	us_Uncharacterized protein YfaL<>us_Ribonucleotide reductase of class Ia (aerobic)%2C alpha subunit (EC 1.17.4.1)	intergenic_region	us_BW25113_2233<>us_BW25113_2234	2338319	A	T
fig|679895.18.peg.2264	rhmD	Gly386fs	0.0221	L-rhamnonate dehydratase (EC 4.2.1.90)	frameshift_variant	BW25113_2247	2353736	GC	G	YES
fig|679895.18.peg.2265	rhmR	Leu93Gln	0.0352	L-rhamnonate utilization transcriptional regulator (predicted by genome context)	missense_variant	BW25113_2248	2355413	A	T	YES
fig|679895.18.peg.2270	arnB	Ala124fs	0.0265	UDP-4-amino-4-deoxy-L-arabinose--oxoglutarate aminotransferase (EC 2.6.1.87)	frameshift_variant	BW25113_2253	2359772	TA	T
fig|679895.18.peg.2274	arnT	Tyr18fs	0.0313	Undecaprenyl phosphate-alpha-4-amino-4-deoxy-L-arabinose arabinosyl transferase (EC 2.4.2.43) @ Melittin resistance protein PqaB @ Polymyxin resistance protein PmrK	frameshift_variant	BW25113_2257	2364436	AT	A
fig|679895.18.peg.2281	menH	Arg229Cys	0.0265	2-succinyl-6-hydroxy-2%2C4-cyclohexadiene-1-carboxylate synthase (EC 4.2.99.20)	missense_variant	BW25113_2263	2370387	G	A
fig|679895.18.peg.2321	yfcG	Lys82Ile	0.0275	Probable glutathione S-transferase (EC 2.5.1.18)%2C YfcG homolog	missense_variant	BW25113_2302	2414344	A	T
fig|679895.18.peg.2325	hisP	Thr180Ser	0.0476	Histidine ABC transporter%2C ATP-binding protein HisP (TC 3.A.1.3.1)	missense_variant	BW25113_2306	2417451	T	A
fig|679895.18.peg.2325	hisP	Glu111fs	0.0235	Histidine ABC transporter%2C ATP-binding protein HisP (TC 3.A.1.3.1)	frameshift_variant	BW25113_2306	2417657	TC	T
us_fig|679895.18.peg.2335<>ds_fig|679895.18.peg.2336	us_accD<>ds_dedA		0.0226	us_Acetyl-coenzyme A carboxyl transferase beta chain (EC 6.4.1.2)<>ds_DedA protein	intergenic_region	us_BW25113_2316<>ds_BW25113_2317	2427485	AC	A
fig|679895.18.peg.2344	fabB	Met386fs	0.029	3-oxoacyl-[acyl-carrier-protein] synthase%2C KASI (EC 2.3.1.41)	frameshift_variant	BW25113_2323	2433929	TA	T
us_fig|679895.18.peg.2344<>us_fig|679895.18.peg.2345	us_fabB<>us_mnmC		0.0309	us_3-oxoacyl-[acyl-carrier-protein] synthase%2C KASI (EC 2.3.1.41)<>us_tRNA (5-methylaminomethyl-2-thiouridylate)-methyltransferase (EC 2.1.1.61) / FAD-dependent cmnm(5)s(2)U34 oxidoreductase	intergenic_region	us_BW25113_2323<>us_BW25113_2324	2435160	G	A
fig|679895.18.peg.2362	fadJ	Val55Met	0.0255	Enoyl-CoA hydratase (EC 4.2.1.17) / 3-hydroxyacyl-CoA dehydrogenase (EC 1.1.1.35) / 3-hydroxybutyryl-CoA epimerase (EC 5.1.2.3)	missense_variant	BW25113_2341	2452476	C	T
us_fig|679895.18.peg.2364<>us_fig|679895.18.peg.2365	us_yfcZ<>us_fadL		0.0213	us_UPF0381 protein YfcZ<>us_Long-chain fatty acid transport protein	intergenic_region	us_BW25113_2343<>us_BW25113_2344	2454521	TG	T
fig|679895.18.peg.2385	dsdC	Trp302fs	0.026	D-serine dehydratase transcriptional activator	frameshift_variant	BW25113_2364	2470202	GC	G
fig|679895.18.peg.2388	emrY	Lys226*	0.0341	Multidrug efflux system EmrKY-TolC%2C inner-membrane proton/drug antiporter EmrY (MFS type)	stop_gained	BW25113_2367	2474980	T	A
fig|679895.18.peg.2402	ypdA	Asp501Asn	0.0444	Sensor histidine kinase YpdA	missense_variant	BW25113_2380	2493650	G	A
fig|679895.18.peg.2404	ypdC	Val21fs	0.0231	Uncharacterized transcriptional regulator YpdC%2C AraC family	frameshift_variant	BW25113_2382	2494667	TG	T
fig|679895.18.peg.2413	mntH	Met243Lys	0.0413	Manganese transport protein MntH	missense_variant	BW25113_2392	2505458	A	T
fig|679895.18.peg.2427	yfeH	His49Gln	0.0262	Uncharacterized protein YfeH	missense_variant	BW25113_2410	2520451	C	A
fig|679895.18.peg.2449	yfeX	Arg155Cys	0.0282	Predicted dye-decolorizing peroxidase (DyP)%2C YfeX-like subgroup	missense_variant	BW25113_2431	2543442	G	A
fig|679895.18.peg.2456	eutK	Val14fs	0.025	Ethanolamine utilization polyhedral-body-like protein EutK	frameshift_variant	BW25113_2438	2549047	AC	A
ds_fig|679895.18.peg.2465<>us_fig|679895.18.peg.2466	ds_yffP<>us_yffQ		0.0308	ds_hypothetical protein<>us_hypothetical protein	intergenic_region	ds_BW25113_2447<>us_BW25113_2448	2556923	G	T
fig|679895.18.peg.2468	yffS	Gly140fs	0.0248	hypothetical protein	frameshift_variant	BW25113_2450	2558297	TG	T
fig|679895.18.peg.2484	tktB	Gly277fs	0.0337	Transketolase (EC 2.2.1.1)	frameshift_variant	BW25113_2465	2573821	TG	T
fig|679895.18.peg.2495	ypfJ	Gly162Glu	0.0277	YpfJ protein%2C zinc metalloprotease superfamily	missense_variant	BW25113_2475	2589612	C	T
fig|679895.18.peg.2505	hyfE	Lys215fs	0.0209	Hydrogenase-4 component E	frameshift_variant	BW25113_2485	2600261	TG	T
fig|679895.18.peg.2512	focB	Met194fs	0.0206	Formate efflux transporter (TC 2.A.44 family)	frameshift_variant	BW25113_2492	2607869	GC	G
fig|679895.18.peg.2512	focB	Phe249fs	0.025	Formate efflux transporter (TC 2.A.44 family)	frameshift_variant	BW25113_2492	2608035	AT	A
fig|679895.18.peg.2520	purM	Asp179Asn	0.0252	Phosphoribosylformylglycinamidine cyclo-ligase (EC 6.3.3.1)	missense_variant	BW25113_2499	2615090	G	A
fig|679895.18.peg.2532	xseA	Pro447fs	0.0208	Exodeoxyribonuclease VII large subunit (EC 3.1.11.6)	frameshift_variant	BW25113_2509	2628928	GC	G
fig|679895.18.peg.2543	yfhM	Asn1045fs	0.0226	Alpha-2-macroglobulin	frameshift_variant	BW25113_2520	2642512	AT	A
fig|679895.18.peg.2544	sseA	Trp105fs	0.0209	3-mercaptopyruvate sulfurtransferase (EC 2.8.1.2)	frameshift_variant	BW25113_2521	2646165	TG	T
fig|679895.18.peg.2547	pepB	Asn364Tyr	0.0268	Peptidase B (EC 3.4.11.23)	missense_variant	BW25113_2523	2648628	T	A
fig|679895.18.peg.2575	yphH	Asn6Ser	0.0213	Putative NAGC-like transcriptional regulator	missense_variant	BW25113_2550	2676238	A	G
fig|679895.18.peg.2584	purL	Asp1084Val	0.0341	Phosphoribosylformylglycinamidine synthase%2C synthetase subunit (EC 6.3.5.3) / Phosphoribosylformylglycinamidine synthase%2C glutamine amidotransferase subunit (EC 6.3.5.3)	missense_variant	BW25113_2557	2685652	T	A
fig|679895.18.peg.2584	purL	Leu981Met	0.0255	Phosphoribosylformylglycinamidine synthase%2C synthetase subunit (EC 6.3.5.3) / Phosphoribosylformylglycinamidine synthase%2C glutamine amidotransferase subunit (EC 6.3.5.3)	missense_variant	BW25113_2557	2685962	A	T
fig|679895.18.peg.2588	yfhH	His246Arg	0.0307	Uncharacterized HTH-type transcriptional regulator YfhH	missense_variant	BW25113_2561	2692854	A	G
fig|679895.18.peg.2592	recO	Gly64fs	0.0299	DNA recombination and repair protein RecO	frameshift_variant	BW25113_2565	2695637	GC	G
fig|679895.18.peg.2594	rnc	Gln141His	0.0289	Ribonuclease III (EC 3.1.26.3)	missense_variant	BW25113_2567	2697000	T	A
fig|679895.18.peg.2602	trmN	Arg9His	0.0254	tRNA(1)(Val) (adenine(37)-N(6))-methyltransferase (EC 2.1.1.223)	missense_variant	BW25113_2575	2706098	C	T
fig|679895.18.peg.2604	yfiE	His269Tyr	0.023	LysR family transcriptional regulator YfiE	missense_variant	BW25113_2577	2707875	G	A
fig|679895.18.peg.2614	kgtP	Ala190Thr	0.0241	Alpha-ketoglutarate permease	missense_variant	BW25113_2587	2718538	C	T
ds_fig|679895.18.peg.2642<>us_fig|679895.18.peg.2643	ds_smpB<>us_intA		0.0203	ds_tmRNA-binding protein SmpB<>us_Prophage CP4-57 integrase	intergenic_region	ds_BW25113_2620<>us_BW25113_2622	2749227	TG	T
ds_fig|679895.18.peg.2642<>us_fig|679895.18.peg.2643	ds_smpB<>us_intA		0.0201	ds_tmRNA-binding protein SmpB<>us_Prophage CP4-57 integrase	intergenic_region	ds_BW25113_2620<>us_BW25113_2622	2749334	AC	A
fig|679895.18.peg.2643	intA	Ala229Val	0.0293	Prophage CP4-57 integrase	missense_variant	BW25113_2622	2750203	C	T
us_fig|679895.18.peg.2648<>us_fig|679895.18.peg.2649	us_yfjM<>us_rnlA	Ile14Asn	0.0299	us_Uncharacterized protein YfjM<>us_mRNA endoribonuclease LS	missense_variant	us_BW25113_2629<>us_BW25113_2630	2759095	A	T
fig|679895.18.peg.2691	nrdF	Lys251Glu	0.0306	Ribonucleotide reductase of class Ib (aerobic)%2C beta subunit (EC 1.17.4.1)	missense_variant	BW25113_2676	2797611	A	G
fig|679895.18.peg.2692	proV	Asp91Gly	0.0459	Glycine betaine/L-proline transport ATP-binding protein ProV (TC 3.A.1.12.1)	missense_variant	BW25113_2677	2798445	A	G
fig|679895.18.peg.2694	proX	Ala192Ser	0.0268	Glycine betaine/L-proline transport substrate-binding protein ProX (TC 3.A.1.12.1)	missense_variant	BW25113_2679	2801064	G	T
fig|679895.18.peg.2703	emrB	Phe341Ser	0.0309	Multidrug efflux system EmrAB-OMF%2C inner-membrane proton/drug antiporter EmrB (MFS type)	missense_variant	BW25113_2686	2806996	T	C
us_fig|679895.18.rna.55<>ds_fig|679895.18.peg.2708	us_-<>ds_csrA		0.0341	us_tRNA-Ser-GCT<>ds_Carbon storage regulator	intergenic_region	us_-<>ds_BW25113_2696	2812307	A	C
fig|679895.18.peg.2715	srlA	Phe16Tyr	0.0293	PTS system%2C glucitol/sorbitol-specific IIC component (EC 2.7.1.69)	missense_variant	BW25113_2702	2819237	T	A
fig|679895.18.peg.2731	hycI	Gly9Cys	0.04	Hydrogenase 3 maturation protease (EC 3.4.-.-)	missense_variant	BW25113_2717	2836378	C	A
us_fig|679895.18.peg.2738<>ds_fig|679895.18.peg.2739	us_hycB<>ds_hycA		0.0314	us_Formate hydrogenlyase subunit 2<>ds_Formate hydrogenlyase regulatory protein HycA	intergenic_region	us_BW25113_2724<>ds_BW25113_2725	2843307	G	A
fig|679895.18.peg.2744	hypE	Gly191fs	0.0233	[NiFe] hydrogenase metallocenter assembly protein HypE	frameshift_variant	BW25113_2730	2847181	TGG	T
fig|679895.18.peg.2752	ygbK	Gly250Trp	0.0502	Uncharacterized protein YgbK	missense_variant	BW25113_2737	2856441	G	T
fig|679895.18.peg.2757	nlpD	Ile269Asn	0.0282	Murein hydrolase activator NlpD	missense_variant	BW25113_2742	2861307	A	T
fig|679895.18.peg.2765	cysC	Asp133Asn	0.0206	Adenylylsulfate kinase (EC 2.7.1.25)	missense_variant	BW25113_2750	2866955	C	T
fig|679895.18.peg.2790	ygcW	Phe155Ile	0.0351	Uncharacterized oxidoreductase YgcW	missense_variant	BW25113_2774	2893170	A	T
fig|679895.18.peg.2791	yqcE	Asn313fs	0.0351	Inner membrane protein YqcE	frameshift_variant	BW25113_2775	2894886	TA	T
fig|679895.18.peg.2810	truC	Gln197fs	0.0211	tRNA pseudouridine(65) synthase (EC 5.4.99.26)	frameshift_variant	BW25113_2791	2916554	TG	T
fig|679895.18.peg.2816	sdaB	Val248fs	0.0264	L-serine dehydratase%2C beta subunit (EC 4.3.1.17) / L-serine dehydratase%2C alpha subunit (EC 4.3.1.17)	frameshift_variant	BW25113_2797	2923674	TG	T
fig|679895.18.peg.2825	rlmM	Ala33Thr	0.0319	23S rRNA (cytidine(2498)-2'-O)-methyltransferase (EC 2.1.1.186)	missense_variant	BW25113_2806	2934506	C	T
fig|679895.18.peg.2836	recB	Arg823Ser	0.0257	Exodeoxyribonuclease V beta chain (EC 3.1.11.5)	missense_variant	BW25113_2820	2946896	G	T
fig|679895.18.peg.2844	thyA	Pro224Leu	0.0273	Thymidylate synthase (EC 2.1.1.45)	missense_variant	BW25113_2827	2957844	G	A
fig|679895.18.peg.2850	ygdQ	Asn75Tyr	0.0319	UPF0053 inner membrane protein YgdQ	missense_variant	BW25113_2832	2964001	A	T
fig|679895.18.peg.2889	yqeA	Asn103fs	0.0203	Carbamate kinase-like protein YqeA	frameshift_variant	BW25113_2874	3005125	TA	T
fig|679895.18.peg.2899	ygfQ	Tyr21Phe	0.024	Guanine/hypoxanthine permease GhxQ	missense_variant	BW25113_4464	3020541	A	T
fig|679895.18.peg.2931	yqfE	Phe94Leu	0.0294	Putative uncharacterized protein YqfE	missense_variant	BW25113_2915	3052779	A	T
fig|679895.18.peg.2934	argK	Gln268His	0.0323	YgfD: protein that forms a complex with the methylmalonyl-CoA mutase in a pathway for conversion of succinyl-CoA to propionyl-CoA	missense_variant	BW25113_2918	3057149	A	T
fig|679895.18.peg.2938	yggE	Asn164Asp	0.0281	Protein of unknown function DUF541	missense_variant	BW25113_2922	3060950	T	C
fig|679895.18.peg.2941	fbaA	Gly185Ser	0.0332	Fructose-bisphosphate aldolase class II (EC 4.1.2.13)	missense_variant	BW25113_2925	3064051	C	T
fig|679895.18.peg.2950	tktA	Ala151Val	0.0395	Transketolase (EC 2.2.1.1)	missense_variant	BW25113_2935	3074543	G	A
fig|679895.18.peg.2950	tktA	Tyr148Phe	0.0382	Transketolase (EC 2.2.1.1)	missense_variant	BW25113_2935	3074552	T	A
fig|679895.18.peg.2960	rsmE	Phe212Leu	0.0275	16S rRNA (uracil(1498)-N(3))-methyltransferase (EC 2.1.1.193)	missense_variant	BW25113_2946	3085128	T	A
ds_fig|679895.18.peg.2961<>us_fig|679895.18.peg.2962	ds_gshB<>us_yqgE		0.033	ds_Glutathione synthetase (EC 6.3.2.3)<>us_UPF0301 protein YqgE	intergenic_region	ds_BW25113_2947<>us_BW25113_2948	3086273	AC	A
fig|679895.18.peg.2983	yghD	Glu125Asp	0.027	General secretion pathway protein M	missense_variant	BW25113_2968	3104111	C	A
fig|679895.18.peg.2987	pppA	Val219Glu	0.0294	Leader peptidase (Prepilin peptidase) (EC 3.4.23.43) / N-methyltransferase (EC 2.1.1.-)	missense_variant	BW25113_2972	3107056	A	T
fig|679895.18.peg.2992	glcB	Ile482del	0.0237	Malate synthase G (EC 2.3.3.9)	disruptive_deletion	BW25113_2976	3115717	TTGA	T
fig|679895.18.peg.2993	glcG	Ala130Glu	0.0315	Hypothetical protein GlcG in glycolate utilization operon	missense_variant	BW25113_2977	3117202	G	T
us_fig|679895.18.peg.3000<>ds_fig|679895.18.peg.3001	us_yghQ<>ds_yghR		0.0337	us_Inner membrane protein YghQ%2C probably involved in polysaccharide biosynthesis<>ds_Conserved protein YghR%2C with nucleoside triphosphate hydrolase domain	intergenic_region	us_BW25113_2983<>ds_BW25113_2984	3125788	G	A
fig|679895.18.peg.3033	ygiQ	Ala501Asp	0.0264	UPF0313 [4Fe-4S] protein YgiQ	missense_variant	BW25113_4469	3153004	G	T
fig|679895.18.peg.3033	ygiQ	Asp468Asn	0.0256	UPF0313 [4Fe-4S] protein YgiQ	missense_variant	BW25113_4469	3153104	C	T
fig|679895.18.peg.3036	parC	Gly102fs	0.039	Topoisomerase IV subunit A (EC 5.99.1.-)	frameshift_variant	BW25113_3019	3159027	AC	A
fig|679895.18.peg.3046	yqiA	Cys162*	0.025	Esterase YqiA	stop_gained	BW25113_3031	3168880	G	T
fig|679895.18.peg.3050	tolC	Phe491Leu	0.0235	Outer membrane channel TolC (OpmH)	missense_variant	BW25113_3035	3172946	C	A
fig|679895.18.peg.3065	yqiJ	Pro124fs	0.0288	Inner membrane protein YqiJ	frameshift_variant	BW25113_3050	3185932	TGC	T
fig|679895.18.peg.3072	cca	Asp92Glu	0.023	CCA tRNA nucleotidyltransferase (EC 2.7.7.72)	missense_variant	BW25113_3056	3195525	T	A
fig|679895.18.peg.3109	uxaA	Val325fs	0.0216	Altronate dehydratase (EC 4.2.1.7)	frameshift_variant	BW25113_3091	3235700	AC	A
fig|679895.18.peg.3109	uxaA	Gly253Val	0.0332	Altronate dehydratase (EC 4.2.1.7)	missense_variant	BW25113_3091	3235916	C	A
fig|679895.18.peg.3143	garP	Trp93fs	0.0212	D-galactarate transporter @ D-glucarate transporter	frameshift_variant	BW25113_3127	3267987	AC	A
fig|679895.18.peg.3149	kbaZ	Arg327Leu	0.0296	D-tagatose-1%2C6-bisphosphate aldolase subunit KbaZ	missense_variant	BW25113_3132	3273252	G	T
fig|679895.18.peg.3155	kbaY	Val262Leu	0.0281	D-tagatose-1%2C6-bisphosphate aldolase subunit KbaY (EC 4.1.2.40)	missense_variant	BW25113_3137	3277285	G	C
fig|679895.18.peg.3157	agaC	Ile35Phe	0.057	PTS system%2C galactosamine-specific IIC component (EC 2.7.1.69)	missense_variant	BW25113_3139	3278146	A	T
fig|679895.18.peg.3169	yraQ	Phe217fs	0.0265	UPF0718 membrane protein YraQ	frameshift_variant	BW25113_3151	3290846	TA	T
fig|679895.18.peg.3179	mtr	Asn66fs	0.0237	Tryptophan-specific transport protein	frameshift_variant	BW25113_3161	3298979	GT	G
fig|679895.18.peg.3186	infB	Arg208Cys	0.0296	Translation initiation factor 2	missense_variant	BW25113_3168	3308752	G	A
fig|679895.18.peg.3197	greA	Arg26Ser	0.0225	Transcription elongation factor GreA	missense_variant	BW25113_3181	3321999	G	T
fig|679895.18.peg.3205	sfsB	Trp8fs	0.0214	Sugar fermentation stimulation protein B	frameshift_variant	BW25113_3188	3328289	TG	T
fig|679895.18.peg.3227	arcB	Val531del	0.0278	Aerobic respiration control sensor protein ArcB (EC 2.7.13.3)	disruptive_deletion	BW25113_3210	3344790	TCCA	T
fig|679895.18.peg.3240	nanK	Leu268Ser	0.0342	N-acetylmannosamine kinase (EC 2.7.1.60)	missense_variant	BW25113_3222	3362907	A	G
fig|679895.18.peg.3240	nanK	Ala186Glu	0.0287	N-acetylmannosamine kinase (EC 2.7.1.60)	missense_variant	BW25113_3222	3363153	G	T
ds_fig|679895.18.peg.3255<>us_fig|679895.18.peg.3256	ds_argR<>us_yhcN		0.0247	ds_Arginine pathway regulatory protein ArgR%2C repressor of arg regulon<>us_probable exported protein YPO3518	intergenic_region	ds_BW25113_3237<>us_BW25113_3238	3378806	T	C
fig|679895.18.peg.3268	mreB	Thr171fs	0.0234	Rod shape-determining protein MreB	frameshift_variant	BW25113_3251	3393936	TG	T
fig|679895.18.peg.3280	yhdJ	His261Tyr	0.0396	Type II restriction adenine-specific methylase (EC 2.1.1.72)	missense_variant	BW25113_3262	3405792	C	T
fig|679895.18.peg.3300	rsmB	Thr366fs	0.0206	16S rRNA (cytosine(967)-C(5))-methyltransferase (EC 2.1.1.176)	frameshift_variant	BW25113_3289	3429656	TA	T
fig|679895.18.peg.3305	rplQ	Arg12His	0.0234	LSU ribosomal protein L17p	missense_variant	BW25113_3294	3433324	C	T
fig|679895.18.peg.3345	gspM	Arg87His	0.0287	General secretion pathway protein M	missense_variant	BW25113_3334	3458700	G	A
fig|679895.18.peg.3389	yhfT	Asn93fs	0.0215	Uncharacterized protein YhfT	frameshift_variant	BW25113_3377	3500417	GT	G
fig|679895.18.peg.3391	php	Gln150fs	0.0231	Phosphotriesterase like protein Php	frameshift_variant	BW25113_3379	3501501	TG	T
fig|679895.18.peg.3395	yhfZ	Gln290del	0.0386	Hypothetical protein YhfZ	disruptive_deletion	BW25113_3383	3504832	CGTT	C
fig|679895.18.peg.3430	gntT	Leu147Met	0.0243	High-affinity gluconate transporter GntT	missense_variant	BW25113_3415	3540356	C	A
fig|679895.18.peg.3430	gntT	Pro205Gln	0.0274	High-affinity gluconate transporter GntT	missense_variant	BW25113_3415	3540531	C	A
us_fig|679895.18.peg.3432<>us_fig|679895.18.peg.3433	us_malP<>us_malT		0.0244	us_Maltodextrin phosphorylase (EC 2.4.1.1)<>us_Transcriptional activator of maltose regulon%2C MalT	intergenic_region	us_BW25113_3417<>us_BW25113_3418	3546202	A	T
us_fig|679895.18.peg.3454<>us_fig|679895.18.peg.3455	us_yhhX<>us_yhhY		0.0324	us_Uncharacterized oxidoreductase YhhX<>us_GNAT family acetyltransferase YhhY	intergenic_region	us_BW25113_3440<>us_BW25113_3441	3574477	TA	T
fig|679895.18.peg.3475	livJ	Asp218Asn	0.0305	Branched-chain amino acid ABC transporter%2C amino acid-binding protein (TC 3.A.1.4.1)	missense_variant	BW25113_3460	3592367	C	T
fig|679895.18.peg.3520	arsB	Trp318Arg	0.0273	Arsenic efflux pump protein	missense_variant	BW25113_3502	3643246	T	A
fig|679895.18.peg.3548	yhjJ	Asp273Tyr	0.031	Protein YhjJ%2C putative peptidase	missense_variant	BW25113_3527	3674484	C	A
fig|679895.18.peg.3551	yhjK	Leu250fs	0.0231	c-di-GMP phosphodiesterase (EC 3.1.4.52) %3D> PdeK	frameshift_variant	BW25113_3529	3678229	C	CA
fig|679895.18.peg.3552	bcsC	Tyr1154fs	0.0204	Cellulose synthase operon protein C	frameshift_variant	BW25113_3530	3679073	TA	T
fig|679895.18.peg.3564	dppD	Arg127Ser	0.0286	Dipeptide transport ATP-binding protein DppD (TC 3.A.1.5.2)	missense_variant	BW25113_3541	3696830	G	T
ds_fig|679895.18.peg.3598<>us_fig|679895.18.peg.3599	ds_malS<>us_avtA		0.0232	ds_Periplasmic alpha-amylase (EC 3.2.1.1)<>us_Valine--pyruvate aminotransferase (EC 2.6.1.66)	intergenic_region	ds_BW25113_3571<>us_BW25113_3572	3732969	A	T
fig|679895.18.peg.3616	aldB	Cys464Tyr	0.0284	Aldehyde dehydrogenase B (EC 1.2.1.22)	missense_variant	BW25113_3588	3748481	C	T
fig|679895.18.peg.3634	lldD	Leu204fs	0.0204	L-lactate dehydrogenase	frameshift_variant	BW25113_3605	3773794	AT	A
ds_fig|679895.18.peg.3634<>us_fig|679895.18.peg.3635	ds_lldD<>us_trmL		0.0506	ds_L-lactate dehydrogenase<>us_tRNA (cytidine(34)-2'-O)-methyltransferase (EC 2.1.1.207)	intergenic_region	ds_BW25113_3605<>us_BW25113_3606	3774493	C	G
ds_fig|679895.18.peg.3674<>us_fig|679895.18.peg.3675	ds_dinD<>us_yicG		0.0296	ds_DNA-damage-inducible protein D<>us_UPF0126 inner membrane protein YicG	intergenic_region	ds_BW25113_3645<>us_BW25113_3646	3811972	T	A
fig|679895.18.peg.3698	uhpC	Arg64His	0.0248	Hexose phosphate uptake regulatory protein UhpC	missense_variant	BW25113_3667	3841794	C	T
fig|679895.18.peg.3708	yidJ	Glu400Lys	0.0235	Uncharacterized sulfatase YidJ	missense_variant	BW25113_3678	3850567	C	T
fig|679895.18.peg.3708	yidJ	Gly85Val	0.0208	Uncharacterized sulfatase YidJ	missense_variant	BW25113_3678	3851511	C	A
fig|679895.18.peg.3716	yidE	Val346fs	0.0231	Putative transport protein YidE	frameshift_variant	BW25113_3685	3858597	AC	A
fig|679895.18.peg.3726	dgoR	Gln173Arg	0.0243	D-Galactonate repressor DgoR	missense_variant	BW25113_4479	3868003	T	C
fig|679895.18.peg.3727	yidX	Gly77Arg	0.0383	Uncharacterized protein YidX	missense_variant	BW25113_3696	3869026	G	C
fig|679895.18.peg.3728	yidA	His106Gln	0.0246	Sugar phosphatase YidA (EC 3.1.3.23)	missense_variant	BW25113_3697	3869995	A	T
fig|679895.18.peg.3733	dnaA	Leu367Met	0.0256	Chromosomal replication initiator protein DnaA	missense_variant	BW25113_3702	3875991	G	T
fig|679895.18.peg.3740	mdtL	Phe99Cys	0.0255	Multidrug resistance protein MdtL	missense_variant	BW25113_3710	3885270	T	G
fig|679895.18.peg.3752	bglF	Gly294Cys	0.0356	PTS system%2C beta-glucoside-specific IIB component (EC 2.7.1.69) / PTS system%2C beta-glucoside-specific IIC component / PTS system%2C beta-glucoside-specific IIA component	missense_variant	BW25113_3722	3898078	C	A
fig|679895.18.peg.3753	bglG	Tyr195Cys	0.0332	Beta-glucoside bgl operon antiterminator%2C BglG family	missense_variant	BW25113_3723	3899344	T	C
fig|679895.18.peg.3769	atpI	Leu112Met	0.0392	ATP synthase protein I	missense_variant	BW25113_3739	3915467	G	T
fig|679895.18.peg.3770	rsmG	Cys151Ser	0.0352	16S rRNA (guanine(527)-N(7))-methyltransferase (EC 2.1.1.170)	missense_variant	BW25113_3740	3916590	A	T
fig|679895.18.peg.3777	kup	Trp344fs	0.0216	Kup system potassium uptake protein	frameshift_variant	BW25113_3747	3925705	TG	T
fig|679895.18.peg.3784	hsrA	Lys451*	0.0243	Probable transport protein HsrA	stop_gained	BW25113_3754	3932622	T	A
fig|679895.18.peg.3784	hsrA	Thr234Ala	0.0298	Probable transport protein HsrA	missense_variant	BW25113_3754	3933273	T	C
fig|679895.18.peg.3786	hdfR	Ser92Phe	0.0259	LysR family transcriptional regulator HdfR	missense_variant	BW25113_4480	3941053	G	A
ds_fig|679895.18.peg.3801<>us_fig|679895.18.peg.3802	ds_trxA<>us_rho		0.0234	ds_Thioredoxin<>us_Transcription termination factor Rho	intergenic_region	ds_BW25113_3781<>us_BW25113_3783	3959605	G	T
fig|679895.18.peg.3820	hemY	Asp288Glu	0.0203	Uncharacterized protein EC-HemY in Proteobacteria (unrelated to HemY-type PPO in GramPositives)	missense_variant	BW25113_3802	3980379	A	T
fig|679895.18.peg.3821	hemX	Arg243His	0.0263	Uncharacterized protein EC-HemX	missense_variant	BW25113_3803	3981699	C	T
us_fig|679895.18.peg.3837<>ds_fig|679895.18.peg.3838	us_yigG<>ds_rarD	Phe36fs	0.0246	us_Inner membrane protein YigG<>ds_Uncharacterized inner membrane protein RarD	frameshift_variant	us_BW25113_3818<>ds_BW25113_3819	3996445	TAA	T
fig|679895.18.peg.3870	srkA	Arg305*	0.0248	YihE protein%2C a ser/thr kinase implicated in LPS synthesis and Cpx signalling	stop_gained	BW25113_3859	4036687	C	T
fig|679895.18.peg.3921	rhaR	His3Tyr	0.027	L-rhamnose operon transcriptional activator RhaR	missense_variant	BW25113_3906	4088580	C	T
fig|679895.18.peg.3946	hslU	Phe254fs	0.0456	ATP-dependent hsl protease ATP-binding subunit HslU	frameshift_variant	BW25113_3931	4110913	TA	T
fig|679895.18.peg.3949	cytR	Gln267Lys	0.0245	Transcriptional (co)regulator CytR	missense_variant	BW25113_3934	4113586	G	T
fig|679895.18.peg.3961	yijF	Met196Ile	0.0394	Uncharacterized protein YijF	missense_variant	BW25113_3944	4126998	C	G
fig|679895.18.peg.3967	pflD	Phe322Leu	0.037	Pyruvate formate-lyase (EC 2.3.1.54)	missense_variant	BW25113_3951	4134886	T	C
fig|679895.18.peg.3976	argH	Ala61Val	0.0249	Argininosuccinate lyase (EC 4.3.2.1)	missense_variant	BW25113_3960	4146959	C	T
fig|679895.18.peg.3977	oxyR	Ile145Asn	0.027	Hydrogen peroxide-inducible genes activator %3D> OxyR	missense_variant	BW25113_3961	4148851	T	A
fig|679895.18.peg.3984	murB	Ser50Arg	0.0339	UDP-N-acetylenolpyruvoylglucosamine reductase (EC 1.3.1.98)	missense_variant	BW25113_3972	4162134	T	A
fig|679895.18.peg.3984	murB	Tyr167Asn	0.0442	UDP-N-acetylenolpyruvoylglucosamine reductase (EC 1.3.1.98)	missense_variant	BW25113_3972	4162483	T	A
fig|679895.18.peg.3986	coaA	Lys272*	0.0296	Pantothenate kinase (EC 2.7.1.33)	stop_gained	BW25113_3974	4164141	T	A
fig|679895.18.peg.3997	yjaZ	Tyr166Asn	0.0339	Heat shock protein C	missense_variant	BW25113_3989	4180209	T	A
fig|679895.18.peg.3998	thiH	Thr129Ser	0.0299	2-iminoacetate synthase (ThiH) (EC 4.1.99.19)	missense_variant	BW25113_3990	4181412	T	A
fig|679895.18.peg.4006	hemE	Glu257fs	0.0241	Uroporphyrinogen III decarboxylase (EC 4.1.1.37)	frameshift_variant	BW25113_3997	4188410	TG	T
fig|679895.18.peg.4021	aceB	Thr34Ser	0.0297	Malate synthase (EC 2.3.3.9)	missense_variant	BW25113_4014	4205505	A	T
fig|679895.18.peg.4026	iclR	Met122Lys	0.0265	Acetate operon repressor IclR	missense_variant	BW25113_4018	4213192	A	T
fig|679895.18.peg.4027	metH	Ile789fs	0.0255	5-methyltetrahydrofolate--homocysteine methyltransferase (EC 2.1.1.13)	frameshift_variant	BW25113_4019	4216114	G	GA
fig|679895.18.peg.4027	metH	Thr905Met	0.0218	5-methyltetrahydrofolate--homocysteine methyltransferase (EC 2.1.1.13)	missense_variant	BW25113_4019	4216469	C	T
fig|679895.18.peg.4030	rluF	Leu229Phe	0.0284	Ribosomal large subunit pseudouridine synthase F (EC 5.4.99.21)	missense_variant	BW25113_4022	4220968	A	T
fig|679895.18.peg.4037	yjbH	His198fs	0.0243	Uncharacterized lipoprotein YjbH	frameshift_variant	BW25113_4029	4228151	TC	T
fig|679895.18.peg.4065	dnaB	Thr300Ile	0.0319	Replicative DNA helicase (DnaB) (EC 3.6.4.12)	missense_variant	BW25113_4052	4255140	C	T
fig|679895.18.peg.4078	soxR	Gly44Ala	0.0331	Redox-sensitive transcriptional activator SoxR	missense_variant	BW25113_4063	4267527	G	C
fig|679895.18.peg.4091	nrfE	Leu232fs	0.0212	Cytochrome c-type heme lyase subunit nrfE%2C nitrite reductase complex assembly	frameshift_variant	BW25113_4074	4282131	CT	C
fig|679895.18.peg.4091	nrfE	Met384Lys	0.0352	Cytochrome c-type heme lyase subunit nrfE%2C nitrite reductase complex assembly	missense_variant	BW25113_4074	4282590	T	A
fig|679895.18.peg.4122	phnI	Glu340Lys	0.0299	Alpha-D-ribose 1-methylphosphonate 5-triphosphate synthase subunit PhnI (EC 2.7.8.37)	missense_variant	BW25113_4099	4309463	C	T
fig|679895.18.peg.4135	basS	Thr344Ser	0.037	Sensor protein BasS (activates BasR)	missense_variant	BW25113_4112	4322060	T	A
us_fig|679895.18.peg.4144<>ds_fig|679895.18.peg.4145	us_yjdF<>ds_fumB		0.0329	us_Inner membrane protein YjdF<>ds_Fumarate hydratase class I%2C anaerobic (EC 4.2.1.2)	intergenic_region	us_BW25113_4121<>ds_BW25113_4122	4335401	A	T
fig|679895.18.peg.4162	aspA	Val363Ile	0.0255	Aspartate ammonia-lyase (EC 4.3.1.1)	missense_variant	BW25113_4139	4357058	C	T
fig|679895.18.peg.4164	yjeH	Cys279Ser	0.0311	Inner membrane protein YjeH	missense_variant	BW25113_4141	4359395	A	T
fig|679895.18.peg.4164	yjeH	Leu84His	0.0263	Inner membrane protein YjeH	missense_variant	BW25113_4141	4359979	A	T
fig|679895.18.peg.4167	yjeI	Gly18Cys	0.0352	Uncharacterized protein YjeI	missense_variant	BW25113_4144	4362677	G	T
fig|679895.18.peg.4178	frdB	Lys45fs	0.0216	Fumarate reductase iron-sulfur protein (EC 1.3.5.4)	frameshift_variant	BW25113_4153	4370199	CTT	C
fig|679895.18.peg.4181	yjeM	His188fs	0.0233	Inner membrane transporter YjeM	frameshift_variant	BW25113_4156	4374213	TG	T
fig|679895.18.peg.4258	nrdG	Val125Met	0.0319	Ribonucleotide reductase of class III (anaerobic)%2C activating protein (EC 1.97.1.4)	missense_variant	BW25113_4237	4449809	C	T
fig|679895.18.peg.4279	pepA	Met228fs	0.0205	Cytosol aminopeptidase PepA (EC 3.4.11.1)	frameshift_variant	BW25113_4260	4475084	TC	T
fig|679895.18.peg.4282	lptG	Pro112Leu	0.0267	Lipopolysaccharide export system permease protein LptG	missense_variant	BW25113_4262	4477469	C	T
fig|679895.18.peg.4297	insG	Glu64Ala	0.0377	Transposase InsG for insertion sequence element IS4	missense_variant	BW25113_4278	4493058	T	G
us_fig|679895.18.peg.4297<>us_fig|679895.18.peg.4298	us_insG<>us_yjhB		0.022	us_Transposase InsG for insertion sequence element IS4<>us_Putative metabolite transport protein YjhB	intergenic_region	us_BW25113_4278<>us_BW25113_4279	4493292	GC	G
fig|679895.18.peg.4312	fecA	Thr631Ser	0.0255	Iron(III) dicitrate transport protein FecA	missense_variant	BW25113_4291	4504604	T	A
fig|679895.18.peg.4327	sgcC	Met340Leu	0.0362	Putative PTS system enzyme IIC component	missense_variant	BW25113_4304	4519043	T	A
us_fig|679895.18.peg.4329<>ds_fig|679895.18.peg.4330	us_sgcX<>ds_yjhP		0.0204	us_Putative sgc region protein sgcX<>ds_SAM-dependent methyltransferase	intergenic_region	us_BW25113_4305<>ds_BW25113_4306	4521627	GT	G
ds_fig|679895.18.peg.4350<>us_fig|679895.18.peg.4351	ds_uxuA<>us_uxuB		0.0202	ds_Mannonate dehydratase (EC 4.2.1.8)<>us_D-mannonate oxidoreductase (EC 1.1.1.57)	intergenic_region	ds_BW25113_4322<>us_BW25113_4323	4542707	TG	T
us_fig|679895.18.peg.4370<>ds_fig|679895.18.peg.4371	us_mdtM<>ds_-		0.0203	us_Multidrug resistance protein MdtM<>ds_hypothetical protein	intergenic_region	us_BW25113_4337<>ds_-	4558492	T	A
us_fig|679895.18.peg.4370<>ds_fig|679895.18.peg.4371	us_mdtM<>ds_-		0.0237	us_Multidrug resistance protein MdtM<>ds_hypothetical protein	intergenic_region	us_BW25113_4337<>ds_-	4558493	A	T
fig|679895.18.peg.4374	yjiR	Val166fs	0.0203	DNA-binding transcriptional regulator%2C MocR family / aminotransferase domain	frameshift_variant	BW25113_4340	4560895	AC	A
ds_fig|679895.18.peg.4375<>us_fig|679895.18.peg.4376	ds_yjiS<>us_-		0.032	ds_Uncharacterized protein YjiS<>us_Putative uncharacterized protein YjiT	intergenic_region	ds_BW25113_4341<>us_-	4561847	A	T
fig|679895.18.peg.4383	hsdM	Pro165Leu	0.028	Type I restriction enzyme EcoKI methylase protein (EC 2.1.1.72)	missense_variant	BW25113_4349	4572372	G	A
us_fig|679895.18.peg.4383<>ds_fig|679895.18.peg.4384	us_hsdM<>ds_hsdR		0.0293	us_Type I restriction enzyme EcoKI methylase protein (EC 2.1.1.72)<>ds_Type I restriction enzyme EcoKI restriction protein (EC 3.1.21.3)	intergenic_region	us_BW25113_4349<>ds_BW25113_4350	4573023	G	A
fig|679895.18.peg.4385	-	Arg272Cys	0.0315	Type I restriction enzyme EcoKI restriction protein (EC 3.1.21.3)	missense_variant	-	4575819	G	A
fig|679895.18.peg.4387	yjiA	Glu42Lys	0.0254	Uncharacterized GTP-binding protein YjiA	missense_variant	BW25113_4352	4578559	C	T
us_fig|679895.18.rna.107<>ds_fig|679895.18.peg.4405	us_-<>ds_rsmC		0.0227	us_tRNA-Leu-CAG<>ds_16S rRNA (guanine(1207)-N(2))-methyltransferase (EC 2.1.1.172)	intergenic_region	us_-<>ds_BW25113_4371	4596319	GAA	G
fig|679895.18.peg.4405	rsmC	Arg64Ser	0.0309	16S rRNA (guanine(1207)-N(2))-methyltransferase (EC 2.1.1.172)	missense_variant	BW25113_4371	4597328	G	T
ds_fig|679895.18.peg.4410<>us_fig|679895.18.peg.4411	ds_osmY<>us_ytjA		0.0246	ds_Osmotically inducible protein OsmY<>us_UPF0391 membrane protein YtjA	intergenic_region	ds_BW25113_4376<>us_BW25113_4568	4601824	C	T

## Sheet: S4B
Table S4B. Relative abundances (%) of mutational variants observed in sequencing data obtained for A. baumannii ATCC17978 from non-selective continuous culturing in turbidostat mode.
ID	Gene	Mutation	52 hrs	Annotation	Effect	Locus Tag	Pos	Ref	Alt	Gene found in adaptation run
us_fig|400667.82.peg.3655<>us_fig|400667.82.peg.3656	us_-<>us_-		0.0251	us_hypothetical protein<>us_hypothetical protein	intergenic_region	us_AUO97b_00003<>us_AUO97b_00004	3464	A	T
fig|400667.82.peg.3657	-	Phe1089Tyr	0.0224	Probably methylase/helicase	missense_variant	AUO97b_00005	8832	T	A	YES
fig|400667.82.peg.3662	-	Gln55Lys	0.0316	Dehydrogenases with different specificities (related to short-chain alcohol dehydrogenases)	missense_variant	AUO97b_00010	16655	C	A	YES
fig|400667.82.peg.21	-	Tyr344fs	0.0306	Phage capsid and scaffold	frameshift_variant	AUO97b_00161	20282	TA	T
fig|400667.82.peg.29	-	Leu125fs	0.0269	Microsomal dipeptidase (EC 3.4.13.19)	frameshift_variant	AUO97b_00169	29064	A	AC
fig|400667.82.peg.51	-	Asn208Tyr	0.0387	putative oxygenase subunit	missense_variant	AUO97b_00191	49491	T	A
fig|400667.82.peg.57	-	Lys317*	0.0258	D-beta-hydroxybutyrate permease	stop_gained	AUO97b_00197	56554	T	A
fig|400667.82.peg.72	-	Gln49Leu	0.0282	hypothetical protein	missense_variant	AUO97b_00212	69836	T	A
fig|400667.82.peg.74	-	Phe678Leu	0.0581	Ferrichrome-iron receptor	missense_variant	AUO97b_00214	72047	A	T
fig|400667.82.peg.142	-	Ala272fs	0.0213	Putative sulfate permease	frameshift_variant	AUO97b_00282	140556	CA	C
fig|400667.82.peg.3785	-	Lys62Gln	0.0276	hypothetical protein	missense_variant	AUO97b_00133	142228	A	C	YES
fig|400667.82.peg.145	-	Leu446fs	0.0206	FIG00351429: hypothetical protein	frameshift_variant	AUO97b_00285	142998	TA	T
fig|400667.82.peg.148	cobP	Gln100His	0.0241	Adenosylcobinamide kinase (EC 2.7.1.156) / Adenosylcobinamide-phosphate guanylyltransferase (EC 2.7.7.62)	missense_variant	AUO97b_00288	146328	T	A
fig|400667.82.peg.152	mbtK	Thr175fs	0.0215	Siderophore synthetase small component, acetyltransferase	frameshift_variant	AUO97b_00292	149921	G	GT
fig|400667.82.peg.159	-	Ala91Asp	0.0386	Uncharacterized siderophore S biosynthesis AcsA-like protein @ Siderophore synthetase superfamily, group B	missense_variant	AUO97b_00299	158247	G	T
fig|400667.82.peg.195	-	Ser281fs	0.0302	Dipeptide ABC transporter, ATP-binding protein DppD (TC 3.A.1.5.2)	frameshift_variant	AUO97b_00335	196344	TG	T
fig|400667.82.peg.198	-	Leu362fs	0.0227	Thimet oligopeptidase (EC 3.4.24.15)	frameshift_variant	AUO97b_00338	200225	TA	T
fig|400667.82.peg.213	-	Phe129fs	0.0244	hypothetical protein	frameshift_variant	AUO97b_00353	216308	CA	C
fig|400667.82.peg.214	-	Gln496fs	0.0208	hypothetical protein	frameshift_variant	AUO97b_00354	217067	TTG	T
fig|400667.82.peg.232	-	Pro497Gln	0.0398	Phage head, terminase DNA packaging protein A	missense_variant	AUO97b_00372	233044	G	T
fig|400667.82.peg.234	-	Leu111fs	0.0203	Phage terminase, small subunit	frameshift_variant	AUO97b_00374	235010	TA	T
fig|400667.82.peg.263	-	Asp44fs	0.0279	Transcriptional regulator, AraC family	frameshift_variant	AUO97b_00403	251471	TG	T
fig|400667.82.peg.266	pyrF	Cys27*	0.0288	Orotidine 5'-phosphate decarboxylase (EC 4.1.1.23)	stop_gained	AUO97b_00406	254833	A	T
fig|400667.82.peg.305	-	Leu6fs	0.0214	Membrane protein	frameshift_variant	AUO97b_00445	288613	GT	G
fig|400667.82.peg.326	-	Val53Ile	0.0279	FIG00351277: hypothetical protein	missense_variant	AUO97b_00466	310141	C	T
fig|400667.82.peg.347	-	Lys356*	0.0325	Cytosine/purine/uracil/thiamine/allantoin permease family protein	stop_gained	AUO97b_00487	328876	A	T
fig|400667.82.peg.351	-	Lys358fs	0.0252	Phage integrase	frameshift_variant	AUO97b_00491	331448	GT	G
fig|400667.82.peg.379	glnD	Met299fs	0.0396	[Protein-PII] uridylyltransferase (EC 2.7.7.59) / [Protein-PII]-UMP uridylyl-removing enzyme	frameshift_variant	AUO97b_00519	358267	TCA	T
fig|400667.82.peg.380	dapC	Ile35fs	0.0209	N-succinyl-L,L-diaminopimelate aminotransferase (EC 2.6.1.17), type 2	frameshift_variant	AUO97b_00520	360164	CA	C
fig|400667.82.peg.383	gpx1	Lys124fs	0.0279	Glutathione peroxidase (EC 1.11.1.9) @ Thioredoxin peroxidase (EC 1.11.1.15)	frameshift_variant	AUO97b_00523	362949	AT	A
fig|400667.82.peg.388	dnaE	Leu870fs	0.0538	DNA polymerase III alpha subunit (EC 2.7.7.7)	frameshift_variant	AUO97b_00528	371754	CT	C	YES
fig|400667.82.peg.397	arsB	Asp157Glu	0.0352	Arsenical-resistance protein ACR3	missense_variant	AUO97b_00537	382019	A	T
fig|400667.82.peg.441	-	Val10Asp	0.0229	Oxidoreductase, short-chain dehydrogenase/reductase family	missense_variant	AUO97b_00581	425975	T	A
fig|400667.82.peg.445	sufS	Val440Gly	0.0303	Cysteine desulfurase (EC 2.8.1.7)	missense_variant	AUO97b_00585	430858	T	G
fig|400667.82.peg.474	-	Ala236fs	0.0212	Transcriptional regulator, LysR family	frameshift_variant	AUO97b_00614	458564	GC	G
fig|400667.82.peg.493	-	Leu127fs	0.0263	2-aminoethylphosphonate ABC transporter ATP-binding protein (TC 3.A.1.9.1)	frameshift_variant	AUO97b_00633	485018	TA	T
us_fig|400667.82.peg.495<>us_fig|400667.82.peg.496	us_-<>us_-		0.0291	us_2-aminoethylphosphonate uptake and metabolism regulator<>us_Arginine racemase (EC 5.1.1.9) @ Lysine racemase (EC 5.1.1.5) @ Ornithine racemase (EC 5.1.1.12)	intergenic_region	us_AUO97b_00635<>us_AUO97b_00636	488417	A	T
fig|400667.82.peg.507	-	Val96Glu	0.0359	hypothetical protein	missense_variant	AUO97b_00647	500553	A	T
fig|400667.82.peg.510	paaX	His34fs	0.0221	Phenylacetic acid degradation operon negative regulatory protein PaaX	frameshift_variant	AUO97b_00650	502929	GA	G
fig|400667.82.peg.524	aldH	Leu124fs	0.0271	2,5-dioxovalerate dehydrogenase (EC 1.2.1.26)	frameshift_variant	AUO97b_00664	518716	AT	A
fig|400667.82.peg.541	-	Gly127fs	0.02	Ankyrin repeat family protein	frameshift_variant	AUO97b_00681	536511	TCC	T
fig|400667.82.peg.558	tssC	Val454fs	0.0275	T6SS component TssC (ImpC/VipB)	frameshift_variant	AUO97b_00698	557030	TA	T
fig|400667.82.peg.568	atzF	Leu268fs	0.0297	Allophanate hydrolase (EC 3.5.1.54)	frameshift_variant	AUO97b_00708	571709	TA	T
fig|400667.82.peg.580	-	Ile223fs	0.0354	hypothetical protein	frameshift_variant	AUO97b_00720	586377	AT	A
fig|400667.82.peg.592	-	Ser63fs	0.0221	hypothetical protein	frameshift_variant	AUO97b_00732	600246	TA	T
ds_fig|400667.82.rna.2;fig|400667.82.rna.2;fig|400667.82.rna.2<>ds_fig|400667.82.peg.623	ds_-;-;-<>ds_-		0.034	ds_tRNA-Gly-GCC;tRNA-Gly-GCC;tRNA-Gly-GCC<>ds_hypothetical protein	intergenic_region	ds_-;-;-<>ds_AUO97b_00763	632411	A	T
ds_fig|400667.82.rna.2;fig|400667.82.rna.2;fig|400667.82.rna.2<>ds_fig|400667.82.peg.623	ds_-;-;-<>ds_-		0.0276	ds_tRNA-Gly-GCC;tRNA-Gly-GCC;tRNA-Gly-GCC<>ds_hypothetical protein	intergenic_region	ds_-;-;-<>ds_AUO97b_00763	632413	T	A
ds_fig|400667.82.rna.2;fig|400667.82.rna.2;fig|400667.82.rna.2<>ds_fig|400667.82.peg.623	ds_-;-;-<>ds_-		0.0272	ds_tRNA-Gly-GCC;tRNA-Gly-GCC;tRNA-Gly-GCC<>ds_hypothetical protein	intergenic_region	ds_-;-;-<>ds_AUO97b_00763	632415	A	T
us_fig|400667.82.peg.635<>us_fig|400667.82.peg.636	us_cspV<>us_-		0.0218	us_Cold shock protein of CSP family<>us_Threonine efflux protein	intergenic_region	us_AUO97b_00775<>us_AUO97b_00776	641940	TA	T
fig|400667.82.peg.704	-	Lys375fs	0.0224	hypothetical protein	frameshift_variant	AUO97b_00844	715337	GT	G
fig|400667.82.peg.705	-	Leu42*	0.0321	FAD/FMN-containing dehydrogenases	stop_gained	AUO97b_00845	717252	A	T
fig|400667.82.peg.720	-	Phe86Leu	0.063	hypothetical protein	missense_variant	AUO97b_00860	728026	A	G
fig|400667.82.peg.723	-	Ser222fs	0.0202	probable bacteriophage protein STY1048	frameshift_variant	AUO97b_00863	730321	TA	T
fig|400667.82.peg.737	-	Arg89Cys	0.0213	hypothetical protein	missense_variant	AUO97b_00877	739374	C	T
fig|400667.82.peg.757	purP	Leu208fs	0.0245	Xanthine/uracil/thiamine/ascorbate permease family protein	frameshift_variant	AUO97b_00897	751323	TA	T
fig|400667.82.peg.768	-	Leu251Met	0.0234	Transcriptional regulator, AraC family	missense_variant	AUO97b_00908	763345	A	T
fig|400667.82.peg.772	-	His534Gln	0.0209	Cholesterol oxidase (EC 1.1.3.6) @ Steroid Delta(5)->Delta(4)-isomerase (EC 5.3.3.1)	missense_variant	AUO97b_00912	769277	T	A
fig|400667.82.peg.776	-	Trp206Leu	0.0332	Flavodoxin reductases (ferredoxin-NADPH reductases) family 1	missense_variant	AUO97b_00916	774261	G	T
fig|400667.82.peg.780	hcaA	Leu140fs	0.0208	Trans-feruloyl-CoA hydratase (EC 4.2.1.101)	frameshift_variant	AUO97b_00920	777862	GT	G
fig|400667.82.peg.805	ydcW	Glu393Val	0.0327	4-aminobutyraldehyde dehydrogenase (EC 1.2.1.19)	missense_variant	AUO97b_00945	807206	A	T
fig|400667.82.peg.817	-	Asp184Glu	0.0283	FAD-binding monooxygenase, PheA/TfdB family, similarity to 2,4-dichlorophenol 6-monooxygenase	missense_variant	AUO97b_00957	820297	A	T
fig|400667.82.peg.821	-	Thr17fs	0.0248	D-amino acid dehydrogenase (EC 1.4.99.6)	frameshift_variant	AUO97b_00961	824853	TA	T
fig|400667.82.peg.824	-	Thr632fs	0.0238	Hemolysin-type calcium-binding region	frameshift_variant	AUO97b_00964	836123	TA	T
fig|400667.82.peg.833	pyrC	Asp315Val	0.0233	Dihydroorotase (EC 3.5.2.3)	missense_variant	AUO97b_00973	848409	A	T
fig|400667.82.peg.839	-	Leu229Gln	0.0309	Oligopeptide ABC transporter, permease protein OppB (TC 3.A.1.5.1)	missense_variant	AUO97b_00979	855972	A	T
us_fig|400667.82.peg.862<>ds_fig|400667.82.peg.863	us_-<>ds_-		0.02	us_FIG00350276: hypothetical protein<>ds_FIG00351046: hypothetical protein	intergenic_region	us_AUO97b_01002<>ds_AUO97b_01003	878878	TA	T
fig|400667.82.peg.894	syrM1_1	Arg100Leu	0.0294	Transcriptional regulator, LysR family	missense_variant	AUO97b_01034	911959	G	T
fig|400667.82.peg.932	-	Leu442Phe	0.0206	5-methyltetrahydrofolate--homocysteine methyltransferase (EC 2.1.1.13)	missense_variant	AUO97b_01072	955085	A	T	YES
fig|400667.82.peg.961	-	Gln50Lys	0.0236	hypothetical protein	missense_variant	AUO97b_01101	986448	G	T
us_fig|400667.82.peg.966<>ds_fig|400667.82.peg.967	us_pgaB<>ds_fbp		0.0283	us_Biofilm PGA synthesis deacetylase PgaB (EC 3.-)<>ds_Peptidylprolyl isomerase, FKBP-type (EC 5.2.1.8)	intergenic_region	us_AUO97b_01106<>ds_AUO97b_01107	992250	A	T
fig|400667.82.peg.979	mqo	Phe348Tyr	0.0215	Malate:quinone oxidoreductase (EC 1.1.5.4)	missense_variant	AUO97b_01119	1007461	T	A
fig|400667.82.peg.993	-	Ala126Ser	0.0238	hypothetical protein	missense_variant	AUO97b_01133	1022596	C	A
fig|400667.82.peg.1005	sbcD	Ile191fs	0.0267	Exonuclease SbcD	frameshift_variant	AUO97b_01145	1035859	CT	C
fig|400667.82.peg.1007	-	Asp202Val	0.0325	Pyridoxal phosphate-containing protein YggS	missense_variant	AUO97b_01147	1040456	T	A
fig|400667.82.peg.1020	rep	Phe244Leu	0.0242	ATP-dependent DNA helicase Rep	missense_variant	AUO97b_01160	1052879	A	T
fig|400667.82.peg.1020	rep	Leu200Phe	0.0223	ATP-dependent DNA helicase Rep	missense_variant	AUO97b_01160	1053011	T	A
ds_fig|400667.82.peg.1067<>us_fig|400667.82.peg.1068	ds_prs<>us_rplY		0.0262	ds_Ribose-phosphate pyrophosphokinase (EC 2.7.6.1)<>us_LSU ribosomal protein L25p	intergenic_region	ds_AUO97b_01207<>us_AUO97b_01208	1105426	T	A
fig|400667.82.peg.1089	bioF	Thr39fs	0.0217	8-amino-7-oxononanoate synthase (EC 2.3.1.47)	frameshift_variant	AUO97b_01229	1122202	GT	G
fig|400667.82.peg.1092	otsB	Ser272Cys	0.0256	Trehalose-6-phosphate phosphatase (EC 3.1.3.12)	missense_variant	AUO97b_01232	1125594	A	T
fig|400667.82.peg.1094	ybjJ	Gly366Trp	0.0256	Membrane protein mosC	missense_variant	AUO97b_01234	1127216	C	A
fig|400667.82.peg.1097	zipA	Pro151Gln	0.0251	Cell division protein ZipA	missense_variant	AUO97b_01237	1132042	G	T
fig|400667.82.peg.1169	virS_4	Ala187Ser	0.0263	Transcriptional regulator, AraC family	missense_variant	AUO97b_01309	1218801	G	T
fig|400667.82.peg.1262	relA	Thr482Met	0.0241	Inactive (p)ppGpp 3'-pyrophosphohydrolase domain / GTP pyrophosphokinase (EC 2.7.6.5), (p)ppGpp synthetase I	missense_variant	AUO97b_01401	1321731	G	A
fig|400667.82.peg.1279	-	Arg75His	0.0265	hypothetical protein	missense_variant	AUO97b_01418	1340997	G	A
fig|400667.82.peg.1282	acnA	Asn748Ile	0.0249	Aconitate hydratase (EC 4.2.1.3)	missense_variant	AUO97b_01421	1344083	T	A
fig|400667.82.peg.1284	-	Leu92*	0.0302	putative lipoprotein	stop_gained	AUO97b_01423	1347929	A	T
fig|400667.82.peg.1319	-	Tyr396Phe	0.0205	FIG022199: FAD-binding protein	missense_variant	AUO97b_01458	1387061	T	A
fig|400667.82.peg.1410	asd	Lys187Asn	0.0211	Aspartate-semialdehyde dehydrogenase (EC 1.2.1.11)	missense_variant	AUO97b_01549	1485358	A	T
us_fig|400667.82.peg.1417<>us_fig|400667.82.peg.1418	us_-<>us_-		0.0203	us_FIG00351133: hypothetical protein<>us_FIG00350926: hypothetical protein	intergenic_region	us_AUO97b_01556<>us_AUO97b_01557	1492708	CT	C
ds_fig|400667.82.peg.1448<>ds_fig|400667.82.peg.1449	ds_-<>ds_crcB		0.0242	ds_Type III effector HopPmaJ<>ds_Fluoride ion transporter CrcB	intergenic_region	ds_AUO97b_01587<>ds_AUO97b_01588	1528629	T	A
ds_fig|400667.82.peg.1448<>ds_fig|400667.82.peg.1449	ds_-<>ds_crcB		0.024	ds_Type III effector HopPmaJ<>ds_Fluoride ion transporter CrcB	intergenic_region	ds_AUO97b_01587<>ds_AUO97b_01588	1528654	T	A
fig|400667.82.peg.1469	kefC	Ala211Val	0.0288	Inner membrane protein, KefB/KefC family	missense_variant	AUO97b_01608	1547696	C	T	YES
fig|400667.82.peg.1487	ubiB_2	Gly258Ser	0.0215	Ubiquinone biosynthesis regulatory protein kinase UbiB	missense_variant	AUO97b_01626	1573320	G	A
fig|400667.82.peg.1488	-	Glu221Gly	0.0231	Oxidoreductase	missense_variant	AUO97b_01627	1574954	A	G
fig|400667.82.rna.25;fig|400667.82.rna.25;fig|400667.82.rna.25	-;-;-		0.0234	tRNA-Leu-GAG;tRNA-Leu-GAG;tRNA-Leu-GAG	intergenic_region	-;-;-	1591756	C	T
fig|400667.82.rna.25;fig|400667.82.rna.25;fig|400667.82.rna.25	-;-;-		0.0224	tRNA-Leu-GAG;tRNA-Leu-GAG;tRNA-Leu-GAG	intergenic_region	-;-;-	1591769	C	A
fig|400667.82.rna.25;fig|400667.82.rna.25;fig|400667.82.rna.25	-;-;-		0.0244	tRNA-Leu-GAG;tRNA-Leu-GAG;tRNA-Leu-GAG	intergenic_region	-;-;-	1591775	C	G
fig|400667.82.rna.25;fig|400667.82.rna.25;fig|400667.82.rna.25	-;-;-		0.0251	tRNA-Leu-GAG;tRNA-Leu-GAG;tRNA-Leu-GAG	intergenic_region	-;-;-	1591779	G	C
fig|400667.82.rna.25;fig|400667.82.rna.25;fig|400667.82.rna.25	-;-;-		0.022	tRNA-Leu-GAG;tRNA-Leu-GAG;tRNA-Leu-GAG	intergenic_region	-;-;-	1591785	T	C
fig|400667.82.peg.1575	thiC	Phe224Tyr	0.021	Phosphomethylpyrimidine synthase ThiC (EC 4.1.99.17)	missense_variant	AUO97b_01714	1673336	T	A
fig|400667.82.peg.1589	pbpG	Leu29Phe	0.0208	D-alanyl-D-alanine carboxypeptidase (EC 3.4.16.4)	missense_variant	AUO97b_01728	1688755	T	A
fig|400667.82.peg.1623	dapA_1	Gln237Leu	0.0288	Dihydrodipicolinate synthase family PA0223	missense_variant	AUO97b_01762	1724610	A	T
fig|400667.82.peg.1679	-	Ser234Thr	0.0296	Zinc ABC transporter, permease protein ZnuB	missense_variant	AUO97b_01817	1783403	G	C
fig|400667.82.peg.1701	-	His593Leu	0.0314	hypothetical protein	missense_variant	AUO97b_01839	1803041	T	A
fig|400667.82.peg.1725	-	Pro309fs	0.0229	putative membrane protein	frameshift_variant	AUO97b_01863	1837701	TCG	T
fig|400667.82.peg.1778	-	Ser19Thr	0.0223	hypothetical protein	missense_variant	AUO97b_01916	1901977	T	A
fig|400667.82.peg.1779	rph	Gly95Val	0.0228	Ribonuclease PH (EC 2.7.7.56)	missense_variant	AUO97b_01917	1902605	C	A
fig|400667.82.peg.1915	proY	Ile346Leu	0.0235	Histidine transport protein (permease)	missense_variant	AUO97b_02051	2051313	A	C
fig|400667.82.peg.1937	-	Met496Val	0.0345	Catalase KatE (EC 1.11.1.6)	missense_variant	AUO97b_02073	2074292	A	G
fig|400667.82.peg.2056	-	Asn3Ile	0.0226	hypothetical protein	missense_variant	AUO97b_02192	2207077	A	T
fig|400667.82.peg.2101	ompR	Asn231fs	0.0267	Two-component system response regulator OmpR	frameshift_variant	AUO97b_02237	2241757	GT	G
fig|400667.82.peg.2135	-	Val186fs	0.02	Type IV pilus biogenesis protein PilO	frameshift_variant	AUO97b_02271	2285128	GTA	G
fig|400667.82.peg.2142	gltD	Ala133Ser	0.0208	Glutamate synthase [NADPH] small chain (EC 1.4.1.13)	missense_variant	AUO97b_02278	2296070	G	T
fig|400667.82.peg.2186	-	Tyr60*	0.0274	hypothetical protein	stop_gained	AUO97b_02322	2338399	T	A
ds_fig|400667.82.peg.2303<>us_fig|400667.82.peg.2304	ds_-<>us_-		0.025	ds_Soluble lytic murein transglycosylase (EC 4.2.2.n1)<>us_Ribonuclease T2 family protein	intergenic_region	ds_AUO97b_02439<>us_AUO97b_02440	2452713	T	G
fig|400667.82.peg.2337	-	Ala425Val	0.0276	Cardiolipin synthase (EC 2.7.8.-) phosphatidylethanolamine-utilizing, bacterial type ClsC	missense_variant	AUO97b_02472	2486496	G	A
fig|400667.82.peg.2372	-	Ala300fs	0.0218	Copper resistance protein B	frameshift_variant	AUO97b_02506	2528303	GC	G
fig|400667.82.peg.2377	-	Leu56Phe	0.0252	Ferrous iron transporter FeoB	missense_variant	AUO97b_02511	2537007	T	A
fig|400667.82.peg.2384	-	Tyr30Phe	0.0259	hypothetical protein	missense_variant	AUO97b_02518	2543711	T	A
fig|400667.82.peg.2407	-	Lys527*	0.0206	hypothetical protein	stop_gained	AUO97b_02541	2568179	T	A
fig|400667.82.peg.2431	acdA	His523Leu	0.0252	Acyl-CoA dehydrogenase 2 [fadN-fadA-fadE operon] (EC 1.3.8.7)	missense_variant	AUO97b_02565	2593933	T	A
fig|400667.82.peg.2431	acdA	Leu151Ile	0.0209	Acyl-CoA dehydrogenase 2 [fadN-fadA-fadE operon] (EC 1.3.8.7)	missense_variant	AUO97b_02565	2595050	A	T
fig|400667.82.peg.2467	-	Asp99Glu	0.0219	Carbohydrate-selective porin OprB	missense_variant	AUO97b_02602	2635274	T	A
fig|400667.82.peg.2474	thlA_1	Pro45His	0.027	3-ketoacyl-CoA thiolase (EC 2.3.1.16) @ Acetyl-CoA acetyltransferase (EC 2.3.1.9)	missense_variant	AUO97b_02609	2643189	G	T
fig|400667.82.peg.2484	mscL	Asp115Gly	0.0211	Large-conductance mechanosensitive channel	missense_variant	AUO97b_02619	2653695	A	G
fig|400667.82.peg.2518	yccS	Gln297Lys	0.0209	Putative efflux (PET) family inner membrane protein YccS	missense_variant	AUO97b_02653	2691150	G	T
us_fig|400667.82.peg.2520<>us_fig|400667.82.peg.2521	us_-<>us_-		0.0229	us_Nitroreductase<>us_FIG00351427: hypothetical protein	intergenic_region	us_AUO97b_02655<>us_AUO97b_02656	2694233	A	T
fig|400667.82.peg.2530	-	Leu16Gln	0.0219	hypothetical protein	missense_variant	AUO97b_02665	2705157	T	A
fig|400667.82.peg.2556	-	Gln178Leu	0.0235	(2E,6E)-farnesyl diphosphate synthase (EC 2.5.1.10)	missense_variant	AUO97b_02691	2731994	A	T
fig|400667.82.peg.2563	-	Glu385Asp	0.0212	DcaP	missense_variant	AUO97b_02698	2739006	A	T
us_fig|400667.82.peg.2606<>us_fig|400667.82.peg.2607	us_gltA<>us_sdhC		0.0235	us_Citrate synthase (si) (EC 2.3.3.1)<>us_Succinate dehydrogenase cytochrome b-556 subunit	intergenic_region	us_AUO97b_02741<>us_AUO97b_02742	2785091	GTT	G
fig|400667.82.peg.2652	dgkA	Gln94fs	0.0216	Diacylglycerol kinase (EC 2.7.1.107)	frameshift_variant	AUO97b_02787	2846793	GT	G
fig|400667.82.peg.2664	-	Val872Asp	0.0201	Polyketide synthase modules and related proteins	missense_variant	AUO97b_02799	2863494	T	A
fig|400667.82.peg.2672	-	Phe91Tyr	0.0235	hypothetical protein	missense_variant	AUO97b_02807	2870328	A	T
fig|400667.82.peg.2703	-	Tyr158fs	0.0214	Membrane-fusion protein	frameshift_variant	AUO97b_02838	2904149	CATAA	C
fig|400667.82.peg.2738	-	Thr215Asn	0.0277	MFS family multidrug efflux protein, similarity to bicyclomycin resistance protein Bcr	missense_variant	AUO97b_02873	2944855	C	A
fig|400667.82.peg.2747	-	Asn1070Tyr	0.0261	Siderophore biosynthesis non-ribosomal peptide synthetase modules	missense_variant	AUO97b_02882	2957456	A	T
fig|400667.82.peg.2750	-	Asn29Tyr	0.0259	Siderophore biosynthesis protein, monooxygenase	missense_variant	AUO97b_02885	2962442	A	T
fig|400667.82.peg.2751	-	Tyr383fs	0.0308	Pyridoxal 5-phosphate (PLP)-dependent ornithine decarboxylase (EC 4.1.1.17)	frameshift_variant	AUO97b_02886	2964853	TTATG	T
fig|400667.82.peg.2757	-	Lys442fs	0.03	Ferrichrome-iron receptor	frameshift_variant	AUO97b_02892	2969800	TAA	T
us_fig|400667.82.peg.2774<>us_fig|400667.82.peg.2775	us_-<>us_-		0.0223	us_Transposon Tn7 transposition protein tnsA<>us_MFS family multidrug efflux protein, similarity to bicyclomycin resistance protein Bcr	intergenic_region	us_AUO97b_02909<>us_AUO97b_02910	2990385	A	T
us_fig|400667.82.peg.2795<>us_fig|400667.82.peg.2796	us_sbp_1<>us_pabC		0.0215	us_Sulfate and thiosulfate binding protein CysP<>us_Aminodeoxychorismate lyase (EC 4.1.3.38)	intergenic_region	us_AUO97b_02930<>us_AUO97b_02931	3004354	T	A
fig|400667.82.peg.2817	-	Pro366fs	0.0211	Chaperone protein HscC	frameshift_variant	AUO97b_02952	3023730	GC	G
fig|400667.82.peg.2870	-	Ser202Arg	0.0222	Flavodoxin reductases (ferredoxin-NADPH reductases) family 1	missense_variant	AUO97b_03005	3086862	C	A
fig|400667.82.peg.2879	-	Ala80Gly	0.021	Pyruvate decarboxylase (EC 4.1.1.1)	missense_variant	AUO97b_03014	3096925	C	G
fig|400667.82.peg.2881	pstS	Val243Glu	0.0333	Phosphate ABC transporter, substrate-binding protein PstS (TC 3.A.1.7.1)	missense_variant	AUO97b_03016	3101111	T	A
fig|400667.82.peg.2904	-	Tyr27Phe	0.0243	FOG: PAS/PAC domain	missense_variant	AUO97b_03039	3128246	T	A
fig|400667.82.peg.2919	-	Lys33fs	0.0226	Trypsin beta precursor (EC 3.4.21.4)	frameshift_variant	AUO97b_03054	3145430	TA	T
fig|400667.82.peg.2919	-	Asn201Asp	0.0351	Trypsin beta precursor (EC 3.4.21.4)	missense_variant	AUO97b_03054	3145936	A	G
ds_fig|400667.82.peg.2928<>ds_fig|400667.82.peg.2929	ds_-<>ds_-		0.0225	ds_Transcriptional regulator, AcrR family<>ds_FIG00350175: hypothetical protein	intergenic_region	ds_AUO97b_03063<>ds_AUO97b_03064	3157247	A	T
us_fig|400667.82.peg.2931<>ds_fig|400667.82.peg.2932	us_-<>ds_-		0.0224	us_L-threo-3-hydroxyaspartate ammonia-lyase (EC 4.3.1.16)<>ds_hypothetical protein	intergenic_region	us_AUO97b_03066<>ds_AUO97b_03067	3159553	T	A
fig|400667.82.peg.2998	tsf	Ala234fs	0.0256	Translation elongation factor Ts	frameshift_variant	AUO97b_03133	3246166	GT	G
fig|400667.82.peg.3043	dctA_2	Ile111del	0.0286	Na+/H+-dicarboxylate symporter	disruptive_deletion	AUO97b_03178	3291615	GATT	G
fig|400667.82.peg.3065	rhlB	Gly77Asp	0.0294	ATP-dependent RNA helicase RhlB (EC 3.6.4.13)	missense_variant	AUO97b_03200	3313121	G	A
fig|400667.82.peg.3067	ydjA	Ala131Asp	0.0217	Nitroreductase family protein	missense_variant	AUO97b_03202	3315055	C	A
fig|400667.82.peg.3076	-	Ala29Thr	0.0374	hypothetical protein	missense_variant	AUO97b_03211	3323909	G	A
ds_fig|400667.82.peg.3086<>us_fig|400667.82.rna.88	ds_-<>us_-		0.0228	ds_Serine/threonine protein kinase<>us_tRNA-Leu-TAG	intergenic_region	ds_AUO97b_03221<>us_-	3333584	G	GA
fig|400667.82.peg.3089	mmsA	Ala363Thr	0.0291	Malonate-semialdehyde dehydrogenase [inositol] (EC 1.2.1.18)	missense_variant	AUO97b_03224	3337754	G	A
fig|400667.82.peg.3101	phaC	Ala47Asp	0.0254	Polyhydroxyalkanoic acid synthase	missense_variant	AUO97b_03236	3348220	G	T
us_fig|400667.82.peg.3136<>ds_fig|400667.82.peg.3137	us_metQ_1<>ds_purD		0.0203	us_Methionine ABC transporter substrate-binding protein<>ds_Phosphoribosylamine--glycine ligase (EC 6.3.4.13)	intergenic_region	us_AUO97b_03271<>ds_AUO97b_03272	3383000	TAAA	T
us_fig|400667.82.peg.3139<>ds_fig|400667.82.peg.3140	us_fis<>ds_-		0.0256	us_DNA-binding protein Fis<>ds_hypothetical protein	intergenic_region	us_AUO97b_03274<>ds_AUO97b_03275	3386853	T	A
fig|400667.82.peg.3145	-	Phe49fs	0.0218	Protein containing domains DUF404, DUF407	frameshift_variant	AUO97b_03280	3392991	GT	G
fig|400667.82.peg.3157	cyoB	Gly271Cys	0.0269	Cytochrome O ubiquinol oxidase subunit I (EC 1.10.3.-)	missense_variant	AUO97b_03292	3403640	C	A
ds_fig|400667.82.peg.3161<>us_fig|400667.82.peg.3162	ds_ppsR<>us_pgaA		0.0225	ds_Phosphoenolpyruvate synthase regulatory protein<>us_Biofilm PGA outer membrane secretin PgaA	intergenic_region	ds_AUO97b_03296<>us_AUO97b_03297	3410308	T	A
ds_fig|400667.82.peg.3161<>us_fig|400667.82.peg.3162	ds_ppsR<>us_pgaA		0.051	ds_Phosphoenolpyruvate synthase regulatory protein<>us_Biofilm PGA outer membrane secretin PgaA	intergenic_region	ds_AUO97b_03296<>us_AUO97b_03297	3410339	ATG	A
fig|400667.82.peg.3194	-	Arg907Leu	0.0237	Putative exported protein precursor	missense_variant	AUO97b_03329	3450446	G	T
fig|400667.82.peg.3244	-	Asp615Val	0.0239	Outer membrane receptor proteins, mostly Fe transport	missense_variant	AUO97b_03379	3504281	T	A
fig|400667.82.peg.3283	ytpA	Leu241*	0.0385	Lysophospholipase (EC 3.1.1.5)	stop_gained	AUO97b_03418	3548350	T	A
fig|400667.82.peg.3347	-	Gly634Cys	0.0261	Phage-related protein, tail component	missense_variant	AUO97b_03482	3598671	G	T
fig|400667.82.peg.3353	-	Asn156Tyr	0.0282	Error-prone, lesion bypass DNA polymerase V (UmuC)	missense_variant	AUO97b_03488	3602863	T	A
fig|400667.82.peg.3374	yodB	Tyr90fs	0.0202	Transcriptional regulator, HxlR family	frameshift_variant	AUO97b_03509	3628485	CT	C
fig|400667.82.peg.3381	-	Cys255Ser	0.0279	UDP-glucose 4-epimerase (EC 5.1.3.2)	missense_variant	AUO97b_03516	3633318	T	A
ds_fig|400667.82.peg.3385<>us_fig|400667.82.peg.3386	ds_-<>us_-		0.0275	ds_hypothetical protein<>us_D-amino acid dehydrogenase (EC 1.4.99.6)	intergenic_region	ds_AUO97b_03520<>us_AUO97b_03521	3637238	A	T
fig|400667.82.peg.3393	glnL	Leu162*	0.0302	Nitrogen regulation protein NtrB (EC 2.7.13.3)	stop_gained	AUO97b_03528	3644663	A	T
fig|400667.82.peg.3430	ptsP	Lys338*	0.03	PTS system, fructose-specific IIA component (EC 2.7.1.202) / Phosphotransferase system, phosphocarrier protein HPr / Phosphoenolpyruvate-protein phosphotransferase of PTS system (EC 2.7.3.9)	stop_gained	AUO97b_03566	3683957	T	A
fig|400667.82.peg.3431	-	Ser80Gly	0.0267	Hydrolase, alpha/beta fold family	missense_variant	AUO97b_03567	3685816	T	C
fig|400667.82.peg.3440	guaB_2	Gln136Leu	0.0338	CBS domain protein	missense_variant	AUO97b_03576	3693664	T	A
fig|400667.82.peg.3459	ktrB	Pro103Arg	0.0377	KtrAB potassium uptake system, integral membrane component KtrB	missense_variant	AUO97b_03595	3713116	G	C
fig|400667.82.peg.3464	-	Thr108Ser	0.0304	hypothetical protein	missense_variant	AUO97b_03600	3718433	T	A
fig|400667.82.peg.3469	clpA	Ile450Asn	0.0351	ATP-dependent Clp protease ATP-binding subunit ClpA	missense_variant	AUO97b_03605	3722652	T	A
fig|400667.82.peg.3473	-	Glu113Asp	0.0298	Transcriptional regulator, PadR family	missense_variant	AUO97b_03609	3726569	T	A
fig|400667.82.peg.3491	pcaK	Lys442fs	0.0305	4-hydroxybenzoate transporter	frameshift_variant	AUO97b_03627	3746017	TA	T
fig|400667.82.peg.3492	pcaC	Ser101Arg	0.0479	4-carboxymuconolactone decarboxylase (EC 4.1.1.44)	missense_variant	AUO97b_03628	3746366	A	C	YES
fig|400667.82.peg.3510	-	Ala366Glu	0.0374	Uncharacterized MFS-type transporter	missense_variant	AUO97b_03646	3764505	G	T
fig|400667.82.peg.3543	-	Arg277fs	0.027	2,4-dienoyl-CoA reductase [NADPH] (EC 1.3.1.34)	frameshift_variant	AUO97b_03679	3801838	GC	G
fig|400667.82.peg.3549	-	Arg4His	0.0362	NADH dehydrogenase (EC 1.6.99.3)	missense_variant	AUO97b_03685	3807620	C	T
fig|400667.82.peg.3570	-	Asn6fs	0.0288	hypothetical protein	frameshift_variant	AUO97b_03706	3825560	TA	T
fig|400667.82.peg.3574	rhmT_2	Ala122Thr	0.0387	Uncharacterized MFS-type transporter	missense_variant	AUO97b_03710	3829253	C	T
fig|400667.82.peg.3576	-	Phe235Ser	0.0318	Dicarboxylate carrier protein	missense_variant	AUO97b_03712	3831032	A	G
fig|400667.82.peg.3577	-	Pro163Gln	0.0386	Transcriptional regulator, GntR family	missense_variant	AUO97b_03713	3832334	C	A
fig|400667.82.peg.3579	-	Leu265fs	0.026	Uncharacterized MFS-type transporter	frameshift_variant	AUO97b_03715	3834634	GTT	G
ds_fig|400667.82.peg.3608<>us_fig|400667.82.peg.3609	ds_-<>us_-		0.0236	ds_hypothetical protein<>us_hypothetical protein	intergenic_region	ds_AUO97b_03744<>us_AUO97b_03745	3864303	T	A
fig|400667.82.peg.3641	adeA	Leu121fs	0.0207	RND efflux system, membrane fusion protein	frameshift_variant	AUO97b_03777	3895082	GT	G

## Sheet: S4C
Table S4C. Coverage for short read alignments.
Organism	Mean coverage
E. coli BW25113	5958
A. baumannii ATCC17978	3721
